# Supplementary material for: Integrated Multiomics Validation of Key MUC Gene Expression for the Signature Biomarker in the Pakistani Cohort
Source: Biomed Res Int. 2025 Oct 23;2025:9777346. doi: 10.1155/bmri/9777346 (PMC12547622; doi:10.1155/bmri/9777346)
Supplement: Supplementary file 1 — Supporting Information 1 (Significant.csv). List of significant differentially expressed genes identified from RNA‐seq analysis. [file BMRI-2025-9777346-s003.zip]

Archive with 1 entries (1 files):
- 9777346.f1.csv
