# Supplementary material for: Integrated Multiomics Validation of Key MUC Gene Expression for the Signature Biomarker in the Pakistani Cohort
Source: Biomed Res Int. 2025 Oct 23;2025:9777346. doi: 10.1155/bmri/9777346 (PMC12547622; doi:10.1155/bmri/9777346)
Supplement: Supplementary file 1 — Supporting Information 1 (Significant.csv). List of significant differentially expressed genes identified from RNA‐seq analysis. [file BMRI-2025-9777346-s003.zip › 9777346.f1.csv]

	baseMean	log2FoldChange	lfcSE	stat	pvalue	padj
OR51B2	7.421548633	-6.450430787	1.587417246	-4.063475311	4.83E-05	NA
OR4A19P	11.40238644	-6.040067257	1.4629348	-4.12873305	3.65E-05	0.017858542
PRB1	5.515389936	-6.01991869	1.704649354	-3.531470373	0.000413256	NA
IGHV3OR16-7	5.201701615	-5.930795794	1.727365626	-3.433433956	0.000595987	NA
LINC01082	5.237716624	-5.923142207	1.843590321	-3.212829955	0.001314341	NA
MTCO1P44	4.531185012	-5.727753205	1.813150254	-3.159006371	0.00158308	NA
LOC100421787	4.446175747	-5.705446414	1.823562243	-3.128736864	0.001755594	NA
SMIM7P1	4.306215169	-5.670854221	1.863721101	-3.042759036	0.0023442	NA
LOC100533709	8.674057795	-5.649802075	1.473672441	-3.833824885	0.000126166	NA
CAPNS1P1	4.286579324	-5.63796535	1.867435146	-3.019095663	0.002535305	NA
OR4G11P	4.003067542	-5.567512715	2.069552326	-2.690201472	0.007140889	NA
CASP1P1	4.003067542	-5.567512715	2.069552326	-2.690201472	0.007140889	NA
LOC100418701	3.947241803	-5.544676046	2.117989496	-2.617895913	0.008847379	NA
MTND6P16	3.85528247	-5.501496588	1.972160841	-2.789578047	0.005277677	NA
MTCYBP9	3.702985885	-5.450336935	1.905254316	-2.860687358	0.004227237	NA
MTND2P25	3.733964725	-5.448674909	1.922178164	-2.834635733	0.004587796	NA
MIR6130	3.721978489	-5.441694257	1.956936939	-2.780720293	0.005423845	NA
MIR891B	3.51936069	-5.385831138	2.255381131	-2.387991574	0.01694073	NA
RNU4ATAC13P	3.486293066	-5.352985011	1.93024685	-2.773212665	0.005550583	NA
PCMTD1P2	3.342741862	-5.312327089	2.174501561	-2.443009094	0.01456537	NA
CTAGE4	3.394158848	-5.302122342	2.200738106	-2.409247301	0.015985462	NA
LOC110467521	3.263118536	-5.272344298	2.194966152	-2.402016219	0.016304985	NA
RNA5SP360	3.278345628	-5.270826954	2.015322256	-2.615376741	0.008912908	NA
MTCO1P39	3.264738964	-5.26895893	2.009493993	-2.622032685	0.008740705	NA
NOS2P4	3.148575973	-5.225425471	2.49572459	-2.093750845	0.036282181	NA
RABEPKP1	6.504475692	-5.208710092	1.604044479	-3.247235448	0.001165319	NA
LOC124904817	3.157027883	-5.208542143	1.99862589	-2.606061579	0.009158999	NA
HNRNPA1P18	3.175845601	-5.197888754	2.103282105	-2.471322673	0.013461429	NA
LOC124900552	6.63036125	-5.188835722	1.846812757	-2.809616568	0.004960055	NA
MTND3P9	3.07074796	-5.185821471	2.22676355	-2.328860409	0.019866462	NA
TTTY26P	3.011681365	-5.161494534	2.526365625	-2.043051284	0.041047362	NA
EIF4A1P13	2.987534007	-5.148504303	2.239050978	-2.299413615	0.021481464	NA
MEAF6P1	3.040571422	-5.138041468	2.546690227	-2.017536885	0.043639516	NA
CCDC13-AS2	3.021753703	-5.136217979	2.068098726	-2.483545836	0.013008159	NA
MIR4272	3.021753703	-5.136217979	2.068098726	-2.483545836	0.013008159	NA
LOC642131	2.959796023	-5.135803372	2.246276525	-2.286362927	0.022233035	NA
KRTAP4-11	2.964657307	-5.1180207	2.068075378	-2.474774737	0.013332024	NA
IFNA16	6.093966755	-5.113103799	1.590838932	-3.2140927	0.001308574	NA
IFNA10	6.052622106	-5.101093442	1.628443048	-3.132497295	0.00173326	NA
HCG26	2.954116613	-5.099615839	2.131014562	-2.393045984	0.016709147	NA
PTCD2P2	5.588668156	-5.093166941	1.644032898	-3.097971425	0.001948502	NA
LOC100421870	2.895574675	-5.090262908	2.070857076	-2.458046461	0.01396951	NA
SDR42E1P2	2.910976652	-5.087380829	2.050110733	-2.481515143	0.013082515	NA
LOC124900262	2.8506394	-5.08059107	2.270927945	-2.237231296	0.025271227	NA
RNU2-41P	2.91259708	-5.080189842	2.08321883	-2.438625155	0.014743252	NA
ABCD1P4	2.867661805	-5.074223086	2.088440131	-2.429671319	0.015112521	NA
TRNAI-AAU	2.824696729	-5.063617531	2.29841943	-2.20308681	0.027588631	NA
HSP90AA6P	2.808944981	-5.062003732	2.141632246	-2.363619496	0.018097389	NA
MIR8060	2.800024715	-5.035020688	2.142962609	-2.349560682	0.01879558	NA
ATP5F1AP7	2.756884754	-5.024052244	2.083449962	-2.411410082	0.01589097	NA
RNA5SP117	2.727526342	-5.017548531	2.142682887	-2.341713074	0.019195466	NA
OFD1P12Y	2.628735527	-4.968552088	2.427914026	-2.046428347	0.040714245	NA
LOC100418956	5.093149953	-4.9611186	1.670303505	-2.970189899	0.002976157	NA
NLRP7P1	2.604588169	-4.948796312	2.339728256	-2.115115847	0.034420075	NA
DPY19L2P5	2.604413284	-4.94856397	2.158097484	-2.293021519	0.021846766	NA
MRPS36P3	2.5766753	-4.933805086	2.187073255	-2.255893841	0.02407728	NA
HNRNPDLP1	2.640428293	-4.928854374	2.282073501	-2.159814033	0.030787069	NA
LOC100419790	2.640428293	-4.928854374	2.282073501	-2.159814033	0.030787069	NA
RN7SKP135	2.561098437	-4.927692666	2.446694472	-2.014020436	0.044007388	NA
NDUFAF4P2	5.465650335	-4.926475933	1.831832124	-2.68937086	0.007158684	NA
CTAGE15	2.595493018	-4.920619917	2.363501227	-2.081919765	0.037349799	NA
TXNL1P1	2.566309491	-4.915143773	2.142072513	-2.294573943	0.021757553	NA
LOC100131038	7.571464514	-4.902747101	1.545556449	-3.172156606	0.001513114	NA
KRTAP19-1	5.253781391	-4.890866964	1.679581792	-2.911955218	0.003591741	NA
LOC124905391	2.493636233	-4.889664215	2.370497299	-2.062716636	0.039139558	NA
RNU6-739P	5.348513224	-4.868549884	1.881457424	-2.587648183	0.009663362	NA
DYNLL1P7	2.515694807	-4.865287102	2.420810866	-2.009775803	0.044454923	NA
MIR376B	2.438160264	-4.858905563	2.401138479	-2.023584064	0.043012966	NA
LOC124904984	2.472554845	-4.846508094	2.179822596	-2.223349782	0.026192223	NA
LOC100131348	5.189422566	-4.832882867	1.699854152	-2.843116194	0.004467478	NA
DEFB127	5.047454381	-4.82989874	1.690234305	-2.857532075	0.004269495	NA
QTRT1P1	5.073959116	-4.814578431	1.743872752	-2.760854211	0.00576504	NA
RNU1-151P	2.329003641	-4.791883104	2.426172507	-1.975079303	0.048259149	NA
OR4K11P	4.907318917	-4.772774129	1.873203347	-2.547920992	0.010836701	NA
RNA5SP306	2.349441787	-4.769101232	2.273541512	-2.097653026	0.035935807	NA
RPS27AP1	2.261366551	-4.747668472	2.273117475	-2.088615535	0.036742346	NA
MTND4P33	6.800711553	-4.746016021	1.519387733	-3.123637186	0.001786306	NA
ZNF601P	2.262986979	-4.738444316	2.249316063	-2.106615604	0.035150913	NA
FGF7P5	2.223262759	-4.709261479	2.287666473	-2.058543733	0.039537968	NA
PRAMEF34P	4.225226605	-4.701312401	1.756754778	-2.676134689	0.007447671	NA
PRR20FP	2.195524774	-4.692317586	2.274015156	-2.063450445	0.039069851	NA
CBY1P1	4.199109049	-4.685983352	1.747767632	-2.68112492	0.007337512	NA
RSL24D1P1	4.587951187	-4.659837125	1.73040419	-2.692918309	0.007082962	NA
LOC124903189	2.11393125	-4.629403148	2.277860438	-2.032347141	0.042118525	NA
BECN1P2	4.468897111	-4.628488496	1.914288664	-2.417863399	0.015611936	NA
GRPEL2P1	2.084572838	-4.622502224	2.292918718	-2.015990443	0.043800975	NA
LOC353010	6.002220609	-4.606308758	1.753516886	-2.626897291	0.008616734	NA
LOC101929148	7.174482593	-4.600577728	1.724306868	-2.668073655	0.007628753	NA
DMTF1-AS1	3.890750368	-4.596872078	1.896531261	-2.42383143	0.015357732	NA
OR4A12P	5.894509528	-4.550143708	1.587855412	-2.865590704	0.00416232	NA
THAP12P8	17.8695538	-4.53635401	0.946015571	-4.795221293	1.62E-06	0.002570762
DLGAP5P2	4.275883294	-4.531578407	1.825443717	-2.482453096	0.013048124	NA
BTF3P2	5.804170623	-4.508786046	1.563406751	-2.883949454	0.003927218	NA
LOC124905151	4.106895183	-4.492959694	1.895494291	-2.370336706	0.017771892	NA
LOC100289238	4.077031007	-4.490606113	1.764820947	-2.544510887	0.01094309	NA
IFNA8	3.988780885	-4.463964227	1.873566319	-2.38260273	0.017190735	NA
RAB11AP1	4.00273732	-4.458052697	1.968609545	-2.264569278	0.023539124	NA
MRPS5P4	3.535717399	-4.457138986	2.026572154	-2.199348776	0.027853132	NA
GLUD1P9	4.024795894	-4.45401117	1.807489518	-2.46419751	0.013732042	NA
RNA5SP137	3.582098216	-4.450514317	1.854474618	-2.399878798	0.016400501	NA
MIR8070	6.3477479	-4.433605818	1.526706104	-2.904033597	0.003683886	NA
TVP23BP1	3.941756827	-4.428692101	1.785723853	-2.480054289	0.013136238	NA
RPA3P1	3.86746314	-4.417179987	1.830185685	-2.413514663	0.015799492	NA
RPS17P2	3.936932952	-4.41407835	1.794422778	-2.459887606	0.013898053	NA
OR4A8	9.868455096	-4.411027124	1.234494225	-3.573145207	0.000352719	0.048606009
TRIM51JP	6.28046058	-4.408354786	1.67625335	-2.629885743	0.008541357	NA
LOC124900627	3.410809028	-4.406913556	1.963693026	-2.244196775	0.024819743	NA
RPL9P13	3.877360593	-4.377045591	1.883941408	-2.323344863	0.020160634	NA
KRT37	3.346762564	-4.364958305	1.90416892	-2.292316747	0.021887372	NA
RPL39P10	3.317229267	-4.358091368	1.901373271	-2.292075646	0.021901278	NA
RPL7P30	3.711788223	-4.337032119	1.865958726	-2.324291561	0.020109873	NA
RPL35AP22	3.680128734	-4.324197135	1.817551727	-2.379132914	0.017353418	NA
RPS15AP14	3.671676824	-4.320086757	2.083056023	-2.073917701	0.038086955	NA
PPIHP2	3.253182803	-4.319803036	2.132972394	-2.025250326	0.042841666	NA
RPL13P14	3.619616596	-4.311742045	1.898545503	-2.271076484	0.023142348	NA
LOC105373284	21.00685229	-4.310150152	0.870214602	-4.952973835	7.31E-07	0.001734378
FRG2	3.152771561	-4.287467935	2.095271078	-2.046259303	0.040730866	NA
MTND6P7	3.181955087	-4.287453684	1.905079059	-2.250538456	0.024414785	NA
DEFB113	3.551979507	-4.278300474	1.907805796	-2.2425241	0.02492752	NA
RPS14P10	3.605872455	-4.274420175	1.88025829	-2.273315425	0.023007179	NA
OR5H4P	3.524416408	-4.270214499	1.905489229	-2.241006894	0.025025628	NA
SPATA31E3P	4.870230613	-4.263931549	1.642962784	-2.59526971	0.009451672	NA
TRIM51FP	3.084959585	-4.247106866	1.931155246	-2.199257089	0.027859647	NA
MTATP6P4	5.679238904	-4.236757683	1.611712133	-2.628731023	0.008570412	NA
ZFP91-CNTF	3.455196298	-4.211249879	1.859091029	-2.265219838	0.023499192	NA
TDGP1	16.83173064	-4.207003525	1.013454009	-4.151153865	3.31E-05	0.017135375
EEF1A1P1	10.78595813	-4.203344746	1.178317353	-3.567243354	0.000360756	0.048931536
APCS	4.520352399	-4.194940846	1.808802367	-2.319181422	0.020385201	NA
MRPL51P1	3.436203695	-4.193989183	2.121792526	-1.976625486	0.048083979	NA
LOC107986552	3.46667677	-4.190320122	2.007134069	-2.087713117	0.036823721	NA
RPL35AP11	4.60860252	-4.18953251	1.67511369	-2.501043681	0.01238279	NA
HMGB3P17	3.345827381	-4.188114491	1.930833638	-2.169070608	0.030077324	NA
LOC101929773	4.624179383	-4.187052861	1.662166865	-2.519032805	0.011767769	NA
LOC100132741	10.64369711	-4.18515261	1.162680624	-3.599571991	0.000318741	0.047197277
LOC105377404	3.333841145	-4.178777914	1.934874984	-2.159714684	0.030794764	NA
CYCSP28	3.366440413	-4.172337163	1.884864557	-2.21360052	0.026856272	NA
OR8U9	4.440729073	-4.153955158	1.730071512	-2.401030898	0.016348956	NA
LOC101928626	2.894559208	-4.153099168	2.068063796	-2.008206505	0.044621352	NA
LOC105375461	4.515022759	-4.151569554	1.674276953	-2.479619365	0.01315227	NA
SETP9	3.290526298	-4.151285345	2.069736775	-2.005706907	0.044887528	NA
PRB2	19.71649084	-4.144503012	0.958790335	-4.322637455	1.54E-05	0.011303281
LOC105374992	10.16049539	-4.143970571	1.231596323	-3.364714959	0.000766228	0.067113948
BLOC1S2P1	2.896004751	-4.138421567	1.948194262	-2.124234553	0.033650535	NA
OR5H14	3.301279286	-4.134751718	2.078125461	-1.989654521	0.046629006	NA
RPL31P4	5.212691934	-4.12830545	1.564989828	-2.637912002	0.008341823	NA
TRN-GTT2-2	3.212348515	-4.115415973	1.890207295	-2.17722997	0.029463413	NA
LOC100420025	4.250328695	-4.110998296	1.928436284	-2.13177813	0.03302509	NA
FAM91A2P	3.309381425	-4.10940018	1.967435568	-2.0887089	0.036733935	NA
PRSS3P4	4.393530129	-4.109290535	1.718716856	-2.390906053	0.016806853	NA
LOC102724727	4.322652183	-4.089928172	1.696468852	-2.410847784	0.015915489	NA
LOC124901484	2.800629677	-4.084502113	1.984967429	-2.057717448	0.039617264	NA
MTATP6P30	3.179786655	-4.084297114	1.907981992	-2.14063714	0.032303311	NA
LINC01758	5.86720162	-4.082615759	1.579206616	-2.585232177	0.009731344	NA
RPS18P12	6.069489175	-4.081929685	1.532549482	-2.663489651	0.007733479	NA
LOC107987082	4.135786132	-4.080697121	1.949310642	-2.093405245	0.036312995	NA
RNVU1-15	3.203428249	-4.080092996	1.953683641	-2.088410277	0.036760841	NA
MIR6082	3.111937272	-4.074163454	2.002355726	-2.034685147	0.041882564	NA
CHCHD2P9	6.401092844	-4.062167179	1.509034188	-2.691898706	0.007104652	NA
RPL7P35	5.052920626	-4.061732418	1.593567796	-2.54882938	0.010808517	NA
SETP7	6.101148665	-4.058932578	1.50466536	-2.697564977	0.006984865	NA
SDR42E1P4	3.089235457	-4.047910532	1.92988263	-2.097490526	0.035950175	NA
OR4A15	6.400917959	-4.045098024	1.540933426	-2.625095903	0.008662456	NA
TRBV25OR9-2	3.030518633	-4.032837817	1.990008089	-2.02654343	0.042709127	NA
OR2J1	3.061497473	-4.032597526	1.955202858	-2.062495719	0.039160565	NA
OR6L1P	3.032139061	-4.028469146	1.954280893	-2.061356257	0.039269065	NA
LOC105369565	8.556468833	-4.022479476	1.258048903	-3.197395161	0.001386748	NA
LOC100421142	6.242729671	-4.015995038	1.683472743	-2.385542062	0.017053972	NA
VN1R20P	6.253657543	-4.013457484	1.518172292	-2.643611338	0.008202678	NA
OR4A40P	11.85193123	-4.005674757	1.109276317	-3.611070295	0.000304936	0.046293288
UBE2V1P6	3.988350831	-3.999342589	1.78622079	-2.238996776	0.025156126	NA
PRELID3BP4	3.038795657	-3.993136667	1.999851682	-1.996716408	0.045855999	NA
HPRT1P2	5.88018457	-3.990181488	1.670756795	-2.388247949	0.016928916	NA
LOC100419761	10.20679656	-3.984128091	1.267052494	-3.144406494	0.001664241	0.096980199
LOC100420647	5.340061336	-3.978383609	1.798235648	-2.212381683	0.026940303	NA
FTHL18P	5.460283309	-3.97666703	1.609297074	-2.471058386	0.013471382	NA
DNM1P36	3.00461337	-3.973366289	1.95116219	-2.036410048	0.041709197	NA
LOC105373343	7.641814005	-3.968605218	1.296386167	-3.061283218	0.002203905	NA
CDK2AP2P1	7.581826523	-3.956767278	1.364337671	-2.900137821	0.003729986	NA
LOC344382	7.571700952	-3.956005174	1.558970064	-2.537576099	0.01116231	NA
RPL23AP27	2.895419338	-3.95397498	2.011643046	-1.965545024	0.04935119	NA
LOC100127900	5.530831011	-3.928561183	1.607572102	-2.44378537	0.01453407	NA
RPL17P2	4.634172072	-3.928462354	1.603274211	-2.450274773	0.014274724	NA
LOC105377844	10.46668628	-3.92693242	1.203467862	-3.263013948	0.001102341	0.080029936
PHB1P17	4.536964277	-3.920776017	1.702775901	-2.302578991	0.021302542	NA
KRTAP19-5	2.825986935	-3.919741651	1.994788029	-1.964991565	0.049415214	NA
OR4A41P	7.771759438	-3.903140364	1.389803182	-2.808412308	0.004978644	NA
RPL17P41	4.483495915	-3.876644848	1.632363882	-2.374865612	0.017555341	NA
SETSIP	10.01401482	-3.872361025	1.196550263	-3.23627109	0.001211023	0.084264223
RPS3AP25	6.777599233	-3.870598421	1.398850198	-2.766985648	0.005657725	NA
UBE2HP1	6.145947356	-3.868256795	1.657113776	-2.334333859	0.019578247	NA
LOC124900539	5.538758265	-3.867837726	1.807257883	-2.140169238	0.032341092	NA
OR4R1P	5.402681784	-3.860157929	1.785676592	-2.161734071	0.03063868	NA
LOC100270647	5.585994617	-3.856986313	1.627050791	-2.37053836	0.017762201	NA
LOC100421160	5.481661869	-3.856210749	1.804469909	-2.137032449	0.032595352	NA
LOC101060162	15.61396562	-3.851880165	0.960619355	-4.009788212	6.08E-05	0.02230815
VN1R6P	4.990532892	-3.845773043	1.607599843	-2.392245222	0.01674565	NA
LOC124903694	8.310162176	-3.838797929	1.30790773	-2.935067849	0.003334748	NA
SLC15A5	7.975529944	-3.821171637	1.293075995	-2.955102138	0.003125656	NA
LOC124901476	24.885665	-3.816357293	0.779723397	-4.894501443	9.86E-07	0.001827193
RPL10AP4	9.477704313	-3.815717912	1.240941675	-3.074856771	0.002106037	NA
KRTAP4-9	4.275723362	-3.807689047	1.725286268	-2.206989714	0.027314778	NA
RPSAP39	10.55917486	-3.805104292	1.192990149	-3.189552148	0.001424934	0.091025883
PSMA6P4	7.741427541	-3.804749386	1.363385535	-2.790662866	0.005260023	NA
RARRES2P7	6.240211726	-3.775506614	1.485253089	-2.541995464	0.01102216	NA
OR8B12	6.524386276	-3.753674939	1.584455046	-2.369063703	0.017833182	NA
RPL3P8	9.371529416	-3.751020234	1.217012019	-3.082155456	0.002055075	NA
TUBB7P	3.343776899	-3.747708753	1.883299725	-1.989969362	0.046594311	NA
OR11H1	4.04003794	-3.721095361	1.841362439	-2.020838094	0.043296528	NA
SETP22	23.8266277	-3.706250351	0.754432517	-4.912633359	8.99E-07	0.001800759
OSBPL9P1	4.828985798	-3.70612572	1.681201206	-2.204451024	0.027492641	NA
ADH5P4	6.899777108	-3.698421707	1.314801649	-2.812912282	0.004909504	NA
CLDN17	5.095980939	-3.684376504	1.803837039	-2.042521816	0.041099798	NA
OR4A2P	6.254187688	-3.683792291	1.587344896	-2.320725823	0.020301646	NA
LOC107987359	8.058994492	-3.681922029	1.245315298	-2.956618324	0.003110329	NA
LOC100422029	4.768005305	-3.669104593	1.651022629	-2.222322413	0.026261524	NA
LOC124902967	6.776020809	-3.664450033	1.455536681	-2.517593739	0.011815952	NA
OR4A16	5.226903559	-3.651598202	1.528173948	-2.389517375	0.016870526	NA
RAC1P5	14.4869948	-3.644397932	1.050392635	-3.469557772	0.000521316	0.057400131
LOC124900582	7.550247339	-3.644397398	1.267461221	-2.875352191	0.004035771	NA
TRIM64	14.85184062	-3.635109405	1.06466972	-3.414307118	0.000639445	0.062586112
LOC124903280	5.173397789	-3.630704572	1.48275127	-2.448626851	0.014340192	NA
KIR3DL1	7.829460795	-3.615726213	1.284530647	-2.814822847	0.004880413	NA
LINC00622	8.841620592	-3.61479602	1.184515882	-3.051707516	0.002275437	NA
LOC124907987	4.57059856	-3.612372055	1.681435899	-2.148385232	0.031683165	NA
LOC124900840	7.964091734	-3.609375707	1.23652541	-2.918966063	0.003511945	NA
MTATP6P9	7.555023486	-3.606271799	1.372169911	-2.628152512	0.008585002	NA
LOC124900666	23.92965365	-3.60564653	1.035915605	-3.480637335	0.000500222	0.056527001
LOC124905041	10.78619521	-3.605331371	1.134965725	-3.176599337	0.001490127	0.092481025
LOC124904397	15.42212061	-3.597640893	0.905362232	-3.973703304	7.08E-05	0.024171433
LINC02838	14.08025522	-3.594070482	1.008296461	-3.564497765	0.000364554	0.048931536
MED28P3	4.563473607	-3.586788567	1.691059698	-2.121030128	0.033919267	NA
OR5L2	7.252428459	-3.581381778	1.561291834	-2.293858008	0.021798656	NA
IFNA17	6.928162036	-3.578858438	1.491397667	-2.399667452	0.016409972	NA
VCX3A	6.6051188	-3.57769354	1.41298507	-2.532010858	0.011341048	NA
TMEM167AP2	6.816407797	-3.574170441	1.528325565	-2.3386185	0.019355186	NA
RPL39P33	4.697164768	-3.573498848	1.630930902	-2.191079245	0.028446058	NA
DUX4L16	6.437538823	-3.573324289	1.410769559	-2.532890128	0.011312641	NA
LOC105373231	6.109681774	-3.571412965	1.674556288	-2.132751816	0.032945091	NA
RPL34P16	3.701852491	-3.570407254	1.705271774	-2.093746761	0.036282545	NA
LOC100420743	6.833642496	-3.562054615	1.34946792	-2.639599328	0.00830041	NA
BUB3P1	9.032115571	-3.558500898	1.152098104	-3.088713441	0.002010252	NA
LOC124903469	19.1308472	-3.557409452	0.937497706	-3.794579368	0.000147894	0.033861362
LOC107984743	19.93501388	-3.551221317	1.094226083	-3.245418267	0.001172782	0.082458717
UGT2B29P	6.627278077	-3.540981581	1.45975611	-2.425735064	0.015277418	NA
TXNP4	4.932207842	-3.539539796	1.532036337	-2.310349768	0.020868798	NA
LOC100127962	10.26652965	-3.538185642	1.091388907	-3.241910943	0.001187311	0.082998574
RBMXP1	14.82078645	-3.520133818	0.99478656	-3.538582003	0.000402282	0.050017534
TAAR6	4.887953217	-3.513558616	1.698820617	-2.068234032	0.038618022	NA
RANP4	6.495419639	-3.50516155	1.434801154	-2.442959807	0.01456736	NA
UBE2L1	3.530057538	-3.501697096	1.784105925	-1.962718159	0.049678932	NA
KRTAP8-1	4.343539933	-3.498555498	1.755756899	-1.992619537	0.046303124	NA
OR4C9P	6.42274638	-3.487465928	1.467115049	-2.377090966	0.017449784	NA
LOC107985650	6.485228716	-3.479168362	1.519393347	-2.289840461	0.022030567	NA
LOC100419154	5.07417692	-3.475877904	1.539186948	-2.258255834	0.023929714	NA
RPL15P11	6.889156766	-3.47456703	1.462122299	-2.376386047	0.017483161	NA
RPSAP50	4.842549587	-3.465454979	1.506449574	-2.300412201	0.021424878	NA
LOC102725000	8.862880567	-3.460948914	1.539398497	-2.248247559	0.024560409	NA
PRB4	5.975144543	-3.458901672	1.478337312	-2.339724259	0.019297982	NA
ADCY6-DT	5.971888756	-3.455910592	1.678982951	-2.058335726	0.039557917	NA
LOC100421985	8.504900213	-3.447096024	1.32605972	-2.599502852	0.00933589	NA
LOC124901010	6.479374421	-3.445787724	1.604926358	-2.14700675	0.031792744	NA
OR51B4	4.554591643	-3.444938342	1.603966625	-2.14776186	0.031732678	NA
AGGF1P5	4.714575245	-3.442632135	1.536438008	-2.240658014	0.025048236	NA
LOC100996262	5.775261836	-3.434872495	1.384799965	-2.480410587	0.013123117	NA
LOC105369887	7.53800657	-3.43304132	1.297331235	-2.646233458	0.008139362	NA
LOC105379101	13.55632848	-3.42274293	0.936190625	-3.656032049	0.000256149	0.043256141
OR7A8P	6.136970929	-3.41267951	1.468378297	-2.324114649	0.02011935	NA
LOC124900928	6.079699647	-3.39694727	1.486968444	-2.284478385	0.022343431	NA
MAPKAPK5P1	6.268691891	-3.396472859	1.447622623	-2.346241903	0.018963795	NA
LOC105377410	9.36762746	-3.392336721	1.142446265	-2.969362171	0.002984187	NA
LOC124903950	16.39487317	-3.385176412	0.873363506	-3.876022283	0.000106178	0.028496459
LOC100533632	7.431622446	-3.379765992	1.270725219	-2.659714265	0.007820697	NA
NANOGP10	7.285005271	-3.37853777	1.243136446	-2.717752972	0.006572689	NA
LOC107986812	11.21243803	-3.376748101	1.115992693	-3.025779759	0.002479929	0.114002344
MTND4P37	4.320701534	-3.367336672	1.629269553	-2.066776897	0.038755181	NA
OR5K3	5.104825517	-3.363043527	1.527103121	-2.202237347	0.027648547	NA
BMS1P9	4.482305564	-3.359365308	1.543673814	-2.176214481	0.029539227	NA
LOC124901802	7.498617188	-3.358989727	1.280746393	-2.622681387	0.008724081	NA
OR4A45P	6.844825818	-3.357081956	1.392600708	-2.410656506	0.015923838	NA
RPL21P17	9.739814844	-3.352506841	1.054579882	-3.178997531	0.001477854	0.092163482
EEF1DP5	4.296554176	-3.344023254	1.567702823	-2.133072165	0.032918807	NA
LOC100422375	13.17975583	-3.341591803	1.083614004	-3.083747341	0.002044111	0.107526878
OR4A11P	10.94523816	-3.334477011	1.103876825	-3.020696634	0.002521939	0.114339311
MTCYBP11	6.588314177	-3.330844331	1.289587646	-2.582875496	0.009798067	NA
LOC100288763	5.011245756	-3.33067265	1.487624428	-2.23892038	0.025161097	NA
LOC124905003	38.82373613	-3.328406624	0.593442079	-5.608646136	2.04E-08	0.000204317
LOC102724357	7.945841311	-3.324408321	1.261372264	-2.635548931	0.008400131	NA
TRIM51DP	6.90526288	-3.320118911	1.326056542	-2.503753653	0.012288356	NA
LOC102724031	12.39664338	-3.313122643	1.122093938	-2.952625026	0.003150844	0.122488169
LOC124904519	5.229653604	-3.305540831	1.604564009	-2.060086611	0.039390262	NA
LOC101928010	6.695420318	-3.302388887	1.349612958	-2.446915516	0.014408461	NA
RPS27P11	4.085190997	-3.292006844	1.655615298	-1.988388757	0.046768711	NA
RPS3AP23	6.503181473	-3.284829099	1.578551899	-2.080912957	0.037441874	NA
CXCL8	10.29567093	-3.276366748	1.263777384	-2.592518896	0.009527595	0.170620841
LOC105375703	11.0808676	-3.272512829	0.990141816	-3.305095065	0.000949442	0.075301515
PKP4P1	10.09020431	-3.2665346	1.097979526	-2.975041449	0.00292949	0.119456235
LOC124901003	5.62408055	-3.260195551	1.57771108	-2.066408477	0.038789926	NA
PNPT1P1	8.82379565	-3.251081884	1.206716615	-2.694155234	0.007056729	NA
RPL15P15	6.601940368	-3.250060789	1.332218299	-2.439585759	0.014704112	NA
ANKRD49P4	9.16172989	-3.249384706	1.146691542	-2.833704259	0.004601189	NA
ARL2BPP2	4.180778364	-3.248721517	1.574098226	-2.063862002	0.039030802	NA
OR4R3P	5.518339668	-3.233749448	1.522542471	-2.123914116	0.033677326	NA
DEFB126	13.31434543	-3.215944781	1.021429486	-3.148474589	0.00164125	0.09692403
LOC124901805	19.46889686	-3.211537374	0.942165542	-3.40867632	0.000652789	0.063297354
ZFYVE9P2	7.141572039	-3.20500272	1.339525005	-2.392641203	0.01672759	NA
FRG1	23.11509727	-3.199917144	0.748556231	-4.274785261	1.91E-05	0.012502035
EIF5AP4	6.192602277	-3.195917136	1.439243992	-2.220552703	0.026381272	NA
LOC107983989	11.76311618	-3.193435483	1.189338648	-2.685051467	0.007251864	0.153617882
CTAGE12P	17.75050685	-3.193367585	0.869241603	-3.673739928	0.000239026	0.042071187
CCT6P4	18.50330222	-3.188258487	0.873591945	-3.649596935	0.000262652	0.043696678
OR5H7P	7.315048928	-3.17695752	1.304854708	-2.434721277	0.014903265	NA
KRTAP21-2	5.633250518	-3.176605375	1.436291219	-2.21167221	0.026989322	NA
SRSF3P4	6.298617856	-3.172202213	1.367425291	-2.31983585	0.020349759	NA
LOC124905570	7.950872906	-3.168944677	1.174319331	-2.698537438	0.00696449	NA
RPL23AP37	5.605512534	-3.166961089	1.442442715	-2.195554151	0.028123871	NA
AMY1A	12.65385458	-3.162790224	0.970539372	-3.258796414	0.001118859	0.08045883
LOC107984727	7.325121266	-3.148439207	1.346050797	-2.339019607	0.019334419	NA
MRPL32P1	4.475828447	-3.1462972	1.542309035	-2.039991421	0.04135118	NA
OR5D17P	7.312317797	-3.142156876	1.287574592	-2.440368811	0.014672274	NA
AGGF1P1	6.45539801	-3.131450071	1.314112888	-2.382938406	0.017175068	NA
CAPZA1P1	8.086581735	-3.12977115	1.182286909	-2.647217968	0.008115702	NA
LOC391768	6.468069749	-3.129362619	1.495936513	-2.091908709	0.036446683	NA
SNORD3G	4.939682587	-3.128924966	1.539017693	-2.033066274	0.042045828	NA
PPIAP4	9.979313271	-3.124598875	1.133833305	-2.755783289	0.005855178	0.142050674
VN1R28P	6.944226803	-3.121614849	1.41624298	-2.204152037	0.027513654	NA
LOC101928475	6.322510045	-3.115251292	1.346375973	-2.313804876	0.020678428	NA
TERF1P1	5.542444151	-3.113788356	1.328166801	-2.34442568	0.019056408	NA
UGT2B28	71.51146834	-3.113711008	0.666670323	-4.670540896	3.00E-06	0.003546563
BOD1L2	10.50083197	-3.111408722	1.086689092	-2.863200471	0.004193851	0.130635207
H2BW3P	5.692572561	-3.110436243	1.540224668	-2.019469177	0.043438478	NA
RPL12P19	5.642213046	-3.096690609	1.358134487	-2.280106013	0.022601402	NA
PA2G4P5	22.99859075	-3.092073152	0.753410713	-4.104100323	4.06E-05	0.018770288
TUBBP6	12.38177157	-3.090273794	1.05622751	-2.925765295	0.003436101	0.124553768
UFM1P2	8.959499905	-3.085701145	1.192044966	-2.588577807	0.009637317	NA
TSHB	19.66025657	-3.08502928	0.929609986	-3.318627517	0.00090461	0.072965987
CIR1P2	7.941919828	-3.0710849	1.218557057	-2.520263523	0.0117267	NA
LOC124905494	6.54696955	-3.058770341	1.368642807	-2.234893082	0.025424369	NA
MTND1P16	6.223303214	-3.057297614	1.371312892	-2.229467564	0.025782811	NA
LOC391771	14.35148505	-3.056353479	0.860689086	-3.551054067	0.000383692	0.049530025
RPL6P29	4.361847949	-3.052964186	1.487211858	-2.052810546	0.040090955	NA
SMARCE1P3	12.9307713	-3.032963938	0.91445375	-3.316694736	0.000910891	0.07301458
AGGF1P10	19.03049489	-3.031086115	0.847517565	-3.576428665	0.00034832	0.048372453
FGF7P2	27.99312712	-3.029840895	0.740206645	-4.093236553	4.25E-05	0.019374089
KRTAP21-1	5.264771732	-3.024263574	1.442545452	-2.096477148	0.036039885	NA
LOC124905538	9.270948044	-3.013233985	1.35396755	-2.225484639	0.026048721	NA
MTND2P41	6.521206974	-3.008097579	1.450029446	-2.074507926	0.038032163	NA
DRD5P2	5.900014871	-3.004460148	1.38663648	-2.166725159	0.030255817	NA
MTCO1P50	6.618589654	-3.000466467	1.334561352	-2.248279153	0.024558395	NA
CLUHP5	7.696256669	-2.998738726	1.19020435	-2.519515851	0.011751635	NA
OR4P4	6.452124341	-2.996539931	1.436029782	-2.086683695	0.036916736	NA
PPIAP43	10.48708326	-2.993609415	1.010722987	-2.961849542	0.003057972	0.120787875
MTCYBP20	6.851407362	-2.992838565	1.229492242	-2.434206954	0.014924459	NA
IGHV3OR16-16	6.441758533	-2.987508876	1.440224282	-2.074335862	0.038048129	NA
LOC124901438	11.87344811	-2.98434351	1.100721754	-2.711260588	0.006702793	0.148583512
BMS1P13	7.105008133	-2.976720517	1.225655662	-2.428676022	0.015154067	NA
LOC105369440	14.73611374	-2.973928126	0.933083115	-3.187206024	0.001436544	0.091025883
PRPF38AP1	9.287242965	-2.968787226	1.184361147	-2.506657057	0.01218789	NA
LINC00517	25.38557141	-2.963311375	0.758266281	-3.908008899	9.31E-05	0.027008368
LOC105369577	15.12654247	-2.963172267	1.077189336	-2.750836986	0.005944322	0.142602046
LOC124901019	8.630489278	-2.961841827	1.1382147	-2.60218202	0.009263267	NA
LOC124902689	6.777112782	-2.960599896	1.467887257	-2.016912322	0.043704664	NA
VDAC1P1	8.927939613	-2.957156904	1.112800588	-2.657400559	0.007874582	NA
MRGPRX11P	13.74403225	-2.949531925	0.960943539	-3.069412306	0.002144804	0.108222558
UBTFL1	8.375480372	-2.944088098	1.157946994	-2.542506792	0.011006046	NA
MFSD4BP1	7.855309661	-2.940440164	1.322370117	-2.223613591	0.026174453	NA
AMY1B	15.24028672	-2.936027899	0.863838434	-3.39881601	0.000676782	0.06377241
TNPO3P1	5.712798156	-2.935266422	1.401039307	-2.095063577	0.036165341	NA
PDE4DIPP10	4.977026082	-2.934578663	1.453729307	-2.018655501	0.043523038	NA
RAD21P1	5.579962531	-2.932338397	1.381525269	-2.122536926	0.033792675	NA
YAP1P3	4.951550874	-2.931032253	1.374509937	-2.132419835	0.032972348	NA
LOC105373131	8.02501583	-2.929921758	1.268546865	-2.309667731	0.020906557	NA
RPL17P36	10.70830622	-2.927459365	1.055622191	-2.77320749	0.005550672	0.140064973
BTF3P10	6.549407847	-2.920024881	1.253534792	-2.329432658	0.019836157	NA
LOC105376435	26.14304933	-2.917258029	0.7886068	-3.699255485	0.000216233	0.040282655
MRGPRX12P	7.285572846	-2.911656462	1.210344249	-2.405643241	0.016144022	NA
OR5AK4P	9.924262525	-2.905602284	1.225601271	-2.370756586	0.017751718	0.204141699
KERA	26.80815107	-2.904388175	0.758799971	-3.827607121	0.000129395	0.031469004
SPATA2P1	15.02474658	-2.904184133	0.98735507	-2.941377648	0.003267559	0.123784181
OR5D3P	23.19378197	-2.897556375	0.863225583	-3.356661843	0.000788895	0.067752586
DEFB116	32.73851072	-2.894802652	0.655484616	-4.416278554	1.00E-05	0.0080278
RWDD3	7.487874323	-2.894138277	1.288024662	-2.246958743	0.024642664	NA
LOC124904320	6.667308958	-2.892085933	1.396774784	-2.070545636	0.038401277	NA
LOC124904338	14.77885648	-2.887473201	0.886682472	-3.256490675	0.001127986	0.080728909
MTND5P38	12.94634846	-2.887308838	1.029283502	-2.805163817	0.005029101	0.136651594
ETDB	10.33514104	-2.882407029	1.029022735	-2.801111123	0.005092698	0.137169719
BMS1P10	9.444752412	-2.878014921	1.156649397	-2.488234488	0.012837906	NA
SRRM1P2	10.64973237	-2.877929972	1.111182196	-2.589971278	0.009598394	0.171125816
VN1R38P	10.05536552	-2.875795383	1.203201821	-2.390118875	0.01684292	0.200985049
RAG2	16.71482293	-2.874685786	0.83146257	-3.457384481	0.000545446	0.058245866
LOC643015	9.532199339	-2.870523756	1.093760735	-2.624453105	0.008678824	NA
BCLAF1P1	25.01718211	-2.86810417	0.695047984	-4.126483691	3.68E-05	0.017858542
PPP2CBP1	8.012127224	-2.867686584	1.23635316	-2.319472039	0.020369456	NA
LOC100288703	6.934035902	-2.866803767	1.232959452	-2.325140346	0.020064457	NA
LOC124904257	17.29381513	-2.866046571	0.863979706	-3.31726145	0.000909045	0.07301458
SYT4	34.30119032	-2.858587772	0.730885349	-3.911130215	9.19E-05	0.027008368
PPIGP1	20.99068264	-2.857946167	0.825096405	-3.463772417	0.000532657	0.05801136
USP8P1	7.821929675	-2.854294017	1.41573357	-2.01612371	0.043787041	NA
HSP90B3P	10.39793536	-2.853866131	1.047876806	-2.723474854	0.006459913	0.14710495
OR6K6	4.863513046	-2.851112728	1.44114677	-1.978363889	0.04788767	NA
PYHIN5P	9.539479392	-2.841418505	1.046343501	-2.715569507	0.006616189	NA
MYO5BP3	15.39291979	-2.840517536	0.921957253	-3.080964467	0.002063313	0.107784496
LOC100419762	5.281676187	-2.832408654	1.363584845	-2.077178156	0.037785119	NA
LOC101928863	19.25155794	-2.82715463	0.770035199	-3.671461557	0.000241167	0.042071187
FABP2	11.20155682	-2.819366105	1.051475981	-2.681341425	0.007332766	0.154365472
OR5BK1P	8.61864054	-2.81807961	1.139564405	-2.472944572	0.013400492	NA
LOC124900825	11.28585352	-2.81779201	1.025393684	-2.748009916	0.00599582	0.143062633
TGFB2-AS1	7.995435698	-2.816315509	1.329133385	-2.11891112	0.034097979	NA
SETP1	10.2841587	-2.815830658	1.110619935	-2.535368373	0.011232913	0.178138598
EIF4A2P1	11.36557144	-2.814630095	0.939136352	-2.997040941	0.002726141	0.118760974
OR2T1	116.4520623	-2.814229465	0.565826913	-4.973657842	6.57E-07	0.001734378
EIF4A2P3	6.758687731	-2.813876642	1.240227272	-2.268839514	0.023278087	NA
NPS	14.0527177	-2.810560372	1.068302952	-2.630864557	0.008516797	0.164259768
LOC107987073	6.979689234	-2.808899598	1.175612645	-2.389307065	0.016880187	NA
PPBPP2	10.99039837	-2.808543997	1.199476021	-2.341475734	0.019207675	0.210212118
NF1P10	7.715207033	-2.804430615	1.165610841	-2.405975061	0.016129366	NA
TMEM174	10.36749035	-2.803761964	1.142994841	-2.452996167	0.014167185	0.189267293
MTND4P8	9.788460127	-2.800753886	1.121048251	-2.498334825	0.012477828	0.182166426
LOC124900772	10.45675596	-2.797539036	1.085250814	-2.577781099	0.009943697	0.173100477
PPP1R2P10	13.16389628	-2.796506639	0.982192546	-2.847208168	0.004410451	0.134048282
LOC729200	5.834683454	-2.79427399	1.340361845	-2.084716154	0.037095073	NA
LOC124905515	33.67862266	-2.792768833	0.662088078	-4.218122826	2.46E-05	0.014519359
FAM242C	29.19257102	-2.788291647	0.686256121	-4.063048129	4.84E-05	0.020574495
SRSF3P2	10.44970761	-2.784723085	1.061235862	-2.624037865	0.008689412	0.165075939
TRIM53CP	42.08351348	-2.784407669	0.543675389	-5.121452481	3.03E-07	0.001518937
GAPDHP65	9.035003795	-2.783488444	1.211511758	-2.297533165	0.021588373	NA
LOC353009	7.322836057	-2.782246093	1.403608487	-1.982209511	0.047455797	NA
FAM47A	31.52011587	-2.780581906	0.711063326	-3.91045608	9.21E-05	0.027008368
OR10G5P	9.882408175	-2.776761065	1.077577043	-2.576856182	0.009970342	0.173161407
PABPC1P8	8.805058376	-2.77613062	1.257615271	-2.207456194	0.027282204	NA
LOC124902486	5.93965855	-2.773469702	1.354231334	-2.048002902	0.040559715	NA
DDX3P3	23.03360593	-2.773254117	0.690065176	-4.018829255	5.85E-05	0.022254327
LINC02488	62.98186947	-2.769236656	0.561315469	-4.933476466	8.08E-07	0.001734378
ANP32BP2	10.69552777	-2.766282269	1.133602121	-2.44025855	0.014676753	0.190819791
LINC02393	13.0495286	-2.764979642	1.053913646	-2.623535289	0.008702243	0.165075939
PGAM1P12	10.01544396	-2.762262498	1.156774368	-2.387900851	0.016944913	0.201771725
OR4H12P	9.330592175	-2.760496849	1.358294722	-2.032325388	0.042120726	NA
PPIAP13	14.59891536	-2.74960045	0.911314208	-3.017181589	0.002551369	0.114846702
HOXB-AS1	13.11982599	-2.748141783	0.934654309	-2.940276162	0.003279198	0.123784181
LINC01755	20.0706577	-2.743411623	0.963496703	-2.847349259	0.004408497	0.134048282
PLGLB1	17.74774883	-2.741209785	0.905967745	-3.025725584	0.002480373	0.114002344
ADGB-DT	16.64757943	-2.738191346	0.940626359	-2.911029782	0.003602397	0.125043138
RPL21P128	8.449033288	-2.737099094	1.160881897	-2.35777567	0.018384799	NA
ELF2P4	7.390080222	-2.736970101	1.248062914	-2.192974466	0.028309219	NA
UQCRC2P1	11.64701001	-2.73329744	1.062966667	-2.571385845	0.01012924	0.173411409
OR52E8	8.515205944	-2.724675811	1.24562243	-2.18740105	0.02871326	NA
LOC101060048	7.35602076	-2.723414065	1.303099602	-2.089950807	0.036622219	NA
LINC02400	8.960024325	-2.718101731	1.230251085	-2.209387795	0.027147679	NA
FOXN3P2	12.81195366	-2.717706676	0.945319248	-2.874908854	0.004041441	0.129672995
CTXN3	10.49400972	-2.711648835	1.152437866	-2.352967491	0.018624262	0.208268861
GAPT	20.40727417	-2.710886712	0.940701002	-2.88177296	0.003954446	0.129062627
LOC105371301	19.29477793	-2.707087188	0.961653432	-2.815034084	0.004877206	0.136420472
LOC124907769	6.415424131	-2.704370009	1.332824186	-2.029052323	0.042452961	NA
HMGN1P37	10.63364519	-2.700054243	1.012664342	-2.666287466	0.007669408	0.156826355
CSNK1A1P3	6.374414042	-2.697758997	1.345045964	-2.005700228	0.044888241	NA
ATP5PBP7	7.764498462	-2.696130007	1.168739852	-2.306869234	0.021062111	NA
TRIM51CP	35.20721373	-2.689001964	0.625453964	-4.299280392	1.71E-05	0.011706175
LOC105377616	7.997235886	-2.686125639	1.09817293	-2.44599513	0.014445295	NA
RPL19P8	10.3586656	-2.68253308	1.057510417	-2.536649319	0.0111919	0.178092816
LOC105371662	16.17270589	-2.67802937	0.932370287	-2.872280903	0.004075206	0.129672995
MEMO1P1	8.193925208	-2.672987172	1.163356431	-2.29765109	0.021581655	NA
CA3	8.467279516	-2.65765522	1.171983427	-2.267655976	0.023350183	NA
HSPD1P6	15.39104485	-2.656433703	0.942628085	-2.818114319	0.004830661	0.136420472
ST13P11	9.639872775	-2.648696647	1.026614662	-2.580030019	0.009879173	NA
RPL18AP4	11.2407577	-2.646346316	0.9686594	-2.731967827	0.006295729	0.145329419
VPS39-DT	7.059019725	-2.644173082	1.307865997	-2.021746179	0.043202581	NA
ACTBP9	17.92804447	-2.631247807	0.898121412	-2.929723946	0.003392633	0.124489989
LINC02189	7.678081062	-2.631021853	1.208050785	-2.177906661	0.029412986	NA
MACC1-DT	16.70023041	-2.630843039	0.928168337	-2.834446009	0.004590521	0.135076988
KRTAP26-1	10.12067425	-2.629214784	1.013049603	-2.595346544	0.009449559	0.170431247
BHLHE41	8.177449936	-2.628058762	1.204529924	-2.181812763	0.029123354	NA
GOLGA6L5P	11.82739557	-2.625941753	1.190419443	-2.205896224	0.027391267	0.23418618
LOC124901155	8.651221669	-2.625824342	1.121840386	-2.340639876	0.019250726	NA
LOC124909416	6.713204453	-2.621769614	1.190264075	-2.202678942	0.027617385	NA
BNIP3P3	8.111995951	-2.617340534	1.200001687	-2.181114044	0.029174982	NA
KPNA2P1	13.79543142	-2.610725766	0.942977349	-2.768598599	0.005629795	0.140320068
SETP20	10.120031	-2.604717437	1.004433701	-2.593219874	0.009508196	0.170620841
TAF11L12	11.65869912	-2.603600382	0.994073835	-2.61912173	0.008815648	0.165205469
HNRNPA3P13	27.12179161	-2.59740483	0.681605171	-3.810717611	0.000138564	0.032287555
LOC105373156	7.312469991	-2.595419187	1.171252658	-2.215934513	0.026695987	NA
RPL3P12	8.00504547	-2.590921493	1.307101346	-1.982188682	0.047458127	NA
OR4S2	12.95306237	-2.590419822	0.959116466	-2.700839693	0.006916467	0.150681916
ADGRB3-DT	8.359847984	-2.58759421	1.276972818	-2.026350267	0.042728904	NA
OR10N1P	6.16915486	-2.58440864	1.270902565	-2.033522247	0.041999788	NA
LOC105377896	37.76648757	-2.581651878	0.657791305	-3.924727884	8.68E-05	0.027008368
LOC107984354	36.21670516	-2.579592521	0.580375152	-4.444698419	8.80E-06	0.007349028
LOC102724562	9.085113372	-2.577896316	1.203410823	-2.142158162	0.032180757	NA
NF1P4	19.01510741	-2.57504979	0.795963552	-3.235135305	0.001215851	0.084286232
SSX2	17.15234375	-2.572813068	0.917465208	-2.80426227	0.005043186	0.136674618
MAGEE1	31.57851658	-2.570826657	0.620447062	-4.143506858	3.42E-05	0.017135375
LOC101928398	10.18500871	-2.569276601	1.111641781	-2.311245083	0.020819321	0.21570226
EIF5AL1	23.09167663	-2.567918181	0.669510548	-3.835515647	0.000125301	0.031127493
RPL7P10	12.47360828	-2.561820727	0.9302083	-2.754029099	0.005886653	0.142354718
LOC107986601	21.04595262	-2.557957336	0.793919832	-3.221934046	0.001273284	0.08666574
DDIT4L	11.00276149	-2.556742273	1.018716446	-2.50976833	0.012081039	0.181432717
VENTXP3	16.7540431	-2.548788032	0.785588017	-3.244433437	0.001176845	0.082458717
RPL7P54	10.94883024	-2.548743119	1.10730537	-2.301752694	0.021349123	0.217863571
EIF2B5-DT	14.91497089	-2.546757189	0.989425125	-2.57397667	0.010053705	0.173411409
MTND1P22	8.951204452	-2.546527489	1.222358319	-2.083290513	0.037224751	NA
UGT2B10	14.21786071	-2.54439254	0.924906372	-2.75097309	0.005941852	0.142602046
MTCYBP28	10.07886673	-2.543982158	1.048942563	-2.42528261	0.015296474	0.193110755
OR2T27	23.31996825	-2.539586286	0.74910745	-3.390149553	0.000698545	0.064807301
LDHAP5	12.35288054	-2.539080519	0.985498183	-2.576443634	0.009982248	0.173161407
LOC124902126	15.44328458	-2.5383512	0.824239181	-3.079629383	0.002072583	0.107784496
MTCO1P14	8.668664981	-2.537718723	1.186912063	-2.13808487	0.032509856	NA
ST13P18	8.432771225	-2.53510204	1.146061784	-2.212011669	0.026965859	NA
HMGN2P11	12.66555429	-2.533564667	0.908791646	-2.78783886	0.005306093	0.139004733
MTIF2P1	7.235482582	-2.526751261	1.168742711	-2.161939696	0.030622825	NA
LOC100533708	9.137777366	-2.52483322	1.158817422	-2.178801572	0.029346412	NA
RPS2P9	8.689637845	-2.520359654	1.132690344	-2.225109154	0.026073911	NA
LOC645135	14.2643419	-2.519944107	0.919444923	-2.740723281	0.006130411	0.144261316
OSBPL9P2	11.421525	-2.517591784	1.048575266	-2.400964305	0.016351931	0.199736441
ALG10	42.54731581	-2.51516177	0.658467029	-3.819723174	0.000133602	0.031872448
LOC102724577	25.76309883	-2.514642793	0.773585945	-3.25063144	0.00115149	0.081694662
LINC01616	7.970783233	-2.513115555	1.272054514	-1.975635106	0.04819612	NA
SDHDP3	8.59451794	-2.511362597	1.173032978	-2.14091389	0.032280983	NA
MTND4P5	10.91750282	-2.50970276	1.069955318	-2.345614549	0.018995741	0.209615626
LOC643168	37.96533398	-2.506000925	0.654332799	-3.829856811	0.000128218	0.031469004
OR56B3P	6.228226943	-2.505334599	1.232232842	-2.033166552	0.042035699	NA
DEFB108F	22.99877726	-2.502931539	0.668914131	-3.741783024	0.000182719	0.037249557
MAGEA4-AS1	18.88109484	-2.499995309	0.787304225	-3.175386627	0.00149637	0.092481025
LOC124902236	14.86621968	-2.499808113	0.99407542	-2.514706693	0.011913145	0.180783121
TUBBP3	7.747943542	-2.495604391	1.149306384	-2.171400443	0.029900915	NA
RPS4XP2	8.842614186	-2.495001269	1.071875236	-2.327697465	0.019928174	NA
EEF1A1P6	11.01279734	-2.494958273	0.982550001	-2.539268505	0.011108453	0.17735312
LINC02059	11.97475462	-2.493655572	1.000626111	-2.492095244	0.012699198	0.183333045
LOC107987021	8.779584105	-2.492125446	1.033799901	-2.410645856	0.015924303	NA
COX11P1	7.595944387	-2.489715397	1.215357713	-2.048545355	0.040506593	NA
OR8I2	8.126420764	-2.487236758	1.150883331	-2.161154559	0.030683402	NA
MST1L	12.5038459	-2.486691448	1.023824105	-2.428826823	0.015147766	0.19244577
HBD	7.444077856	-2.485127162	1.155722766	-2.150279665	0.0315331	NA
CTBP2P1	6.867939614	-2.48339238	1.183148906	-2.09896858	0.035819671	NA
LINC02306	18.65406936	-2.482052833	0.882589051	-2.812240681	0.004919768	0.136420472
PLGLB2	11.64145024	-2.481470825	1.006402246	-2.465684903	0.013675157	0.1871865
NOC4L	15.74181577	-2.480015946	0.901404958	-2.751278349	0.005936318	0.142602046
LOC105372003	19.35162115	-2.478906699	0.733020603	-3.381769472	0.000720206	0.065261001
LOC105377840	33.19135677	-2.478092727	0.829794448	-2.986393479	0.002822892	0.119008836
PRMT5-AS1	6.646134916	-2.472494169	1.232630191	-2.005868578	0.044870271	NA
LOC102724937	14.45833721	-2.471684369	0.853818399	-2.894859576	0.003793282	0.127827644
LINC02032	32.36354305	-2.468388548	0.645025732	-3.826806322	0.000129817	0.031469004
LOC107985391	34.32023594	-2.458411134	0.61238856	-4.014462868	5.96E-05	0.02230815
OR4A9P	7.199217893	-2.456170252	1.246913235	-1.969800451	0.048861245	NA
LOC124909359	18.30731919	-2.453760369	0.762013029	-3.220102907	0.001281446	0.08666574
OR5BR1P	10.71418073	-2.453567851	1.120237395	-2.190221343	0.028508188	0.236877548
OR10R1P	6.830303284	-2.451924379	1.139889231	-2.151019863	0.031474632	NA
LOC107986388	6.243841215	-2.451021815	1.216723277	-2.014444747	0.04396286	NA
MTND2P33	9.68452009	-2.439178079	1.051333942	-2.320079264	0.02033659	NA
LOC107987086	12.18525861	-2.435982179	0.926818008	-2.628328495	0.008580561	0.164399377
LOC105374559	21.75382251	-2.435377041	0.676362103	-3.600700027	0.000317362	0.047197277
FTH1P7	8.591096732	-2.434904872	1.03043045	-2.362997786	0.018127778	NA
TRIM43	8.089427061	-2.434637908	1.104223419	-2.204841761	0.0274652	NA
CTBP2P3	13.60041685	-2.434353523	1.071810052	-2.271254612	0.023131569	0.223160172
OR2M7	8.255940739	-2.433527111	1.207097874	-2.016014743	0.043798434	NA
CEACAMP6	13.01480971	-2.42992128	0.945384377	-2.570299804	0.010161054	0.173411409
SALL4P1	9.741007587	-2.42966002	1.06220035	-2.287383939	0.022173423	0.220115891
PRR18	8.190529016	-2.426039036	1.203022408	-2.01661999	0.043735185	NA
HAVCR1P1	13.53875114	-2.422501441	0.926476491	-2.614746802	0.008929362	0.166093874
LOC105371007	17.27795633	-2.421308925	0.856784667	-2.826041383	0.004712718	0.13627758
LOC100129693	8.626682301	-2.419470886	1.207322925	-2.003996475	0.045070438	NA
LOC100288437	9.555431085	-2.4192342	1.045443309	-2.314074976	0.02066361	NA
TFDP3	12.31045894	-2.418595161	0.964832863	-2.506750397	0.012184672	0.181856534
LOC101929135	12.31280261	-2.417713157	0.99837302	-2.421653139	0.01545009	0.194234315
HNRNPK	53.05808287	-2.41690945	0.569009445	-4.247573514	2.16E-05	0.013585853
KRTAP21-4P	36.28799033	-2.415450675	0.621273091	-3.88790487	0.000101113	0.028308926
LOC124900793	20.50713912	-2.413628933	0.788517071	-3.060972325	0.002206195	0.109252077
UGT2B24P	64.11366047	-2.41129229	0.46560856	-5.178797168	2.23E-07	0.001342562
LOC107985132	8.598944316	-2.41103626	1.221176966	-1.974354517	0.048341446	NA
TP53TG3HP	14.59165615	-2.406044867	0.88648266	-2.714147693	0.006644653	0.148350664
LOC107985183	40.33883398	-2.404167395	0.624607627	-3.849084276	0.00011856	0.030459842
LOC728307	21.36931984	-2.402924842	0.882730399	-2.722150324	0.006485863	0.14715639
CEACAMP7	8.793503153	-2.402062086	1.10413978	-2.175505429	0.029592262	NA
KLF18	78.95914434	-2.401701088	0.544111979	-4.413983115	1.01E-05	0.0080278
GAPDHP33	10.9761017	-2.400449662	0.964027661	-2.490021562	0.012773535	0.183683999
TUBB8P7	18.85344267	-2.399992282	0.764629273	-3.13876589	0.001696609	0.098262775
LINC02573	12.43853767	-2.395001794	0.976659908	-2.452237236	0.014197103	0.189498539
NF1P11	11.78187462	-2.394537208	1.129193811	-2.12057238	0.033957805	0.251475153
SEPHS1P4	10.64996425	-2.390318441	0.937440199	-2.549835651	0.010777371	0.176211751
TMPRSS11GP	24.73371355	-2.382844264	0.836689099	-2.847944677	0.004400257	0.134009457
LOC107986222	28.830311	-2.382274954	0.757728615	-3.143968575	0.001666733	0.096980199
MTCO3P32	5.941846553	-2.381958739	1.207235838	-1.97306828	0.048487784	NA
MRGPRX10P	12.63154206	-2.376708588	0.934414933	-2.543525905	0.010973992	0.176872506
LOC112268217	11.75384317	-2.364009432	0.905986805	-2.609319936	0.009072238	0.167507614
ADAM20P3	8.29788486	-2.360813389	1.03822711	-2.273889177	0.022972651	NA
LOC100533710	9.862669356	-2.360582966	1.055915536	-2.235579348	0.025379339	0.229333605
KRT18P2	13.60753087	-2.359995645	0.828106172	-2.849870857	0.004373698	0.133533685
PSMC1P4	12.8030919	-2.355673602	0.992196541	-2.37420058	0.017586994	0.203091604
H2BW2	14.78124429	-2.354677487	0.935175224	-2.517899777	0.011805691	0.180044273
RPS19P4	7.027124616	-2.354019175	1.181605307	-1.992221228	0.04634679	NA
LOC107984377	9.147014611	-2.353565602	1.072300979	-2.194874059	0.028172633	NA
SPRR2C	8.010824713	-2.349734637	1.142480664	-2.056695321	0.039715543	NA
RPL5P10	10.13196199	-2.34602328	1.032588462	-2.271982853	0.023087546	0.222860805
LOC105371445	15.67174754	-2.343874161	1.063482247	-2.203961719	0.027527036	0.234541436
TRIM51G	52.5289832	-2.340965096	0.479197919	-4.885173757	1.03E-06	0.001827193
MARCOL	29.11566946	-2.339157964	0.709815162	-3.295446602	0.000982654	0.076721012
FAM47C	73.82079911	-2.338053124	0.568411074	-4.113313814	3.90E-05	0.018587164
LINC02013	17.74620406	-2.336902735	0.769000352	-3.038883828	0.002374564	0.112217214
MARK2P14	12.16025116	-2.336500733	0.989105923	-2.362235105	0.018165118	0.206514858
LOC124904605	94.7256905	-2.335105647	0.498861907	-4.680865814	2.86E-06	0.003546563
DEFB131D	7.740483772	-2.333333661	1.112124413	-2.0980869	0.03589747	NA
RANBP6	25.233692	-2.333074896	0.674068784	-3.461182231	0.000537809	0.058151041
CARD18	13.46391402	-2.33248701	1.039327917	-2.244226266	0.024817847	0.227716624
LOC105378012	44.60553906	-2.327327031	0.502899761	-4.627814948	3.70E-06	0.003830387
KRT18P38	10.5717071	-2.325974224	1.073808395	-2.166098007	0.030303699	0.241233812
FTH1P12	12.23280645	-2.324138962	0.884805371	-2.626723388	0.008621138	0.164639643
LOC107984894	31.6336187	-2.323917416	0.628384656	-3.698240231	0.000217099	0.040282655
HMGN2P24	14.05488242	-2.323360475	0.937904134	-2.477183319	0.013242387	0.185313268
OR2T6	7.938326059	-2.319511583	1.161431141	-1.997115025	0.045812689	NA
RBM48P1	8.118572922	-2.319468569	1.122246495	-2.066808478	0.038752204	NA
PRR13P7	7.390785295	-2.318821185	1.127059056	-2.057408769	0.039646922	NA
KRBOX1	23.27003135	-2.314327864	0.741588419	-3.120771313	0.001803781	0.100627216
LOC124904473	46.37133914	-2.313492877	0.589022364	-3.92768258	8.58E-05	0.027008368
LOC105371243	22.5305647	-2.3101586	0.90358591	-2.556656289	0.010568358	0.175023127
FDPSP1	13.87170221	-2.308926633	0.909272829	-2.539311149	0.011107099	0.17735312
ODAM	34.1534168	-2.307622855	0.661306333	-3.489491538	0.00048394	0.056387006
RPL29P8	19.04324892	-2.298791499	0.848606748	-2.708900799	0.006750652	0.148977033
LOC105373311	10.02651369	-2.298409641	1.024036039	-2.244461673	0.024802712	0.227697184
MIR503HG	11.44126923	-2.296874881	1.020910669	-2.249829441	0.024459774	0.226687879
LOC100421583	18.84454195	-2.296044718	0.737503741	-3.113265181	0.001850297	0.101919277
KLRC2	23.00825732	-2.294630992	0.789811555	-2.905289214	0.003669139	0.126190672
FTH1P8	9.476232066	-2.293239606	1.146728759	-1.999809971	0.045520787	NA
GAPDHP56	8.859131765	-2.290135075	1.139712079	-2.009397916	0.044494951	NA
LMO3	71.62569813	-2.289717334	0.571923469	-4.003537988	6.24E-05	0.022330321
TMEM246-AS1	18.30850018	-2.286916892	0.838152024	-2.728522783	0.00636187	0.145588433
OR7E23P	10.40196235	-2.285433759	0.986499277	-2.316711034	0.020519478	0.214378259
LOC124901954	11.77240635	-2.282349273	0.919844119	-2.481234839	0.013092808	0.184768415
OR4C2P	7.760554546	-2.28068914	1.131247554	-2.016083158	0.043791281	NA
LOC100130854	9.9108081	-2.276726716	1.005539397	-2.2641845	0.02356277	0.224279066
LOC105375251	28.95157559	-2.276301951	0.635928533	-3.579493343	0.000344261	0.048372453
MYO5BP2	14.13419043	-2.275443884	0.898345735	-2.532926685	0.011311461	0.178483571
MKRN8P	23.98455365	-2.274209272	0.754784538	-3.013057577	0.002586298	0.115331255
FSTL1	7.354594508	-2.271808142	1.092515487	-2.079428775	0.037577958	NA
LOC124904346	9.401263219	-2.270220573	1.106748169	-2.051253065	0.040242309	NA
MTND4P22	7.259649488	-2.270040254	1.109073203	-2.046790281	0.04067868	NA
LOC105377423	11.86580546	-2.269477354	1.086417604	-2.088954879	0.036711785	0.259432926
LOC124904998	15.03728793	-2.268612213	0.93314422	-2.431148546	0.015051042	0.192089823
LOC100420446	13.35064701	-2.268208484	0.890044376	-2.548421792	0.010821155	0.176351797
LOC107984083	30.46570046	-2.265525484	0.655364159	-3.456895612	0.000546436	0.058245866
AP2B1P1	14.25388685	-2.263852514	0.85464229	-2.648888945	0.008075686	0.160440884
NIPAL2	15.22283251	-2.263505606	0.994690468	-2.275587913	0.022870685	0.22218686
RPL7P48	9.285837457	-2.263079422	1.055304221	-2.144480593	0.031994399	NA
LOC105373770	15.8470282	-2.260037877	0.957457294	-2.360458154	0.018252377	0.206753954
RPTN	56.08963641	-2.256980697	0.543828427	-4.150170503	3.32E-05	0.017135375
LOC107985916	70.59613917	-2.256147839	0.484092968	-4.660567267	3.15E-06	0.003546563
NUDT12	46.6314746	-2.256002476	0.647177331	-3.485910843	0.000490464	0.056387006
LINC02830	8.240967944	-2.255655898	1.11959296	-2.014710685	0.043934972	NA
LOC285442	9.151541358	-2.255523979	1.069851959	-2.108258025	0.035008677	NA
OR4C13	17.95403446	-2.255520843	0.764089944	-2.951904892	0.003158202	0.122493408
LOC107986105	15.90474447	-2.254552317	0.892720017	-2.525486461	0.011553823	0.179149678
LOC105370591	24.84051298	-2.252794591	0.809641307	-2.782460047	0.005394851	0.139004733
LOC105379447	29.56175069	-2.252750307	0.625135214	-3.603620872	0.000313815	0.046930131
SPIN2P1	7.257599006	-2.251501198	1.09287834	-2.060157215	0.039383514	NA
DEFB114	13.9693537	-2.248661335	1.103253531	-2.038209054	0.04152903	0.270024038
UGT2A1	43.87542412	-2.246111667	0.621948405	-3.611411572	0.000304535	0.046293288
CTAGE13P	22.68195225	-2.2456906	0.889761534	-2.523924124	0.011605297	0.179149678
GIMD1	40.15025374	-2.244044456	0.634097112	-3.538960222	0.000401706	0.050017534
FGA	29.16760363	-2.243781196	0.595743483	-3.766354582	0.000165648	0.035064986
DSPP	103.9694652	-2.243543436	0.368948656	-6.080909638	1.20E-09	1.80E-05
LDHAP1	16.31383036	-2.242641589	0.901076143	-2.488848037	0.012815773	0.183683999
LOC101929967	32.08593746	-2.241724938	0.685499948	-3.270204387	0.001074698	0.079177324
LINC01712	38.57015244	-2.238608994	0.586014492	-3.820057397	0.000133421	0.031872448
LOC124904403	14.23473917	-2.237356983	0.950735546	-2.353290558	0.018608087	0.208170762
RPS2P1	13.07215646	-2.23348804	0.868419644	-2.571899492	0.010114225	0.173411409
LOC100533722	17.31417128	-2.231369405	0.781828866	-2.854038143	0.004316735	0.132961364
METTL15P1	23.05450985	-2.230340424	0.725193505	-3.075510756	0.002101423	0.107831132
LOC124901618	16.21587199	-2.224925136	0.762931998	-2.916282371	0.003542298	0.125043138
SERPINA7	19.36678638	-2.223465811	0.74394082	-2.988767051	0.002801056	0.11885761
AGGF1P3	20.21426675	-2.220685322	0.74431867	-2.983514203	0.002849588	0.119456235
LOC107986893	12.93979287	-2.215568135	0.967923409	-2.288991169	0.022079865	0.219767774
LOC124902251	8.487837323	-2.213232049	1.063075129	-2.081914993	0.037350235	NA
LOC124906318	35.82015336	-2.208913391	0.676265009	-3.26634287	0.001089463	0.079679205
OR11K2P	11.87079967	-2.208126927	0.995766931	-2.217513817	0.026588	0.231990912
LOC402279	13.00479405	-2.207003643	1.093535054	-2.018228529	0.043567466	0.273864392
LOC100130487	9.499586593	-2.203430953	1.005279976	-2.191857996	0.028389762	NA
RAP1BP2	14.01065458	-2.201706732	1.062600488	-2.071998608	0.038265571	0.263782223
OR9Q2	32.28144129	-2.198206291	0.670337087	-3.279255072	0.001040815	0.078298287
LOC100130683	11.80241171	-2.196585428	0.906979144	-2.421869834	0.01544088	0.194199757
LOC402221	17.89509144	-2.191778488	0.743640112	-2.947364528	0.003204951	0.123193909
LOC105379426	18.37340293	-2.19066129	0.80674757	-2.715423475	0.006619107	0.148350664
GOT2P1	9.786467281	-2.190223197	0.981248903	-2.232077091	0.025609868	0.229577389
XAGE-4	11.41150578	-2.18492308	1.025633542	-2.130315547	0.033145571	0.248854845
DBIL5P	12.53691432	-2.183750926	0.901941914	-2.421165811	0.015470819	0.194263599
ISCA1P1	13.31337081	-2.182839247	0.923244479	-2.36431335	0.018063527	0.205942396
NCOA4P1	16.59170755	-2.181975088	0.801653288	-2.72184387	0.006491881	0.14716398
IZUMO3	12.38768828	-2.181442187	0.949995686	-2.296265363	0.021660713	0.218489725
LOC124902647	37.17421802	-2.180973702	0.730074533	-2.987330202	0.002814256	0.118989528
VDAC1P8	8.777410841	-2.1797373	1.069689824	-2.037728368	0.041577105	NA
VIP	16.4550112	-2.173266708	0.805112185	-2.699334017	0.00694784	0.150681916
LOC105376105	7.773792665	-2.171917043	1.098649258	-1.976897564	0.04805321	NA
PSMD10	14.66798646	-2.165385163	0.845421225	-2.5613092	0.01042785	0.174239286
SLC25A5P7	16.3785211	-2.164910549	0.866931914	-2.497209427	0.012517501	0.182207868
RHOQP2	9.082571564	-2.164761294	1.033772481	-2.094040357	0.036256385	NA
AGTR2	16.5058333	-2.163108779	0.910651852	-2.375341109	0.017532739	0.203011019
MTND5P9	11.86267416	-2.162435689	0.943651698	-2.291561276	0.021930972	0.219229495
EI24P4	11.07476973	-2.16224312	1.042182007	-2.074726972	0.038011846	0.263288723
LOC124900618	24.70929904	-2.162122338	0.756115477	-2.859513398	0.004242915	0.131482248
HMGN2P6	19.13147025	-2.161383267	0.775298958	-2.787806232	0.005306627	0.139004733
RPL7L1P8	10.52968127	-2.154761523	1.024190266	-2.103868388	0.035389929	0.255963879
LOC105378149	136.6008324	-2.154210184	0.43664181	-4.933586598	8.07E-07	0.001734378
HNRNPA1P8	17.37386651	-2.152698848	0.801028263	-2.687419342	0.007200649	0.153384699
NDFIP2-AS1	16.66075737	-2.150443717	0.837143303	-2.568788056	0.010205485	0.173658009
LOC124904496	10.9016527	-2.149826945	1.03542985	-2.076265181	0.037869432	0.262997284
KRT18P52	10.58410464	-2.148010056	1.007468854	-2.132085818	0.032999792	0.247985189
OR7E90P	14.91863499	-2.14740634	0.83545574	-2.570341238	0.010159838	0.173411409
PSMC1P2	9.56163979	-2.147112367	1.056295179	-2.032682161	0.042084645	NA
LOC124902323	14.69597138	-2.145261156	0.988572521	-2.170059465	0.030002341	0.240492974
LOC105369874	43.88457896	-2.144085496	0.583709262	-3.67320794	0.000239524	0.042071187
QRSL1P1	13.65749812	-2.143600575	0.960403704	-2.231978662	0.025616373	0.229577389
LINC00433	20.27959852	-2.142976343	0.980769439	-2.184995024	0.028889211	0.23812046
LOC105369786	11.5129176	-2.141467096	1.026241898	-2.086707919	0.036914545	0.260228496
OR9G1	17.21915416	-2.13900904	0.920936163	-2.322646375	0.020198157	0.213202227
KRT18P20	20.65161446	-2.138555488	0.935231197	-2.2866597	0.022215694	0.220152634
UGT2B25P	58.47177439	-2.137860632	0.569746502	-3.752301461	0.000175219	0.036519274
CFHR4	10.3706666	-2.137745268	1.045233397	-2.045232457	0.040831946	0.268470784
LOC124901163	26.14936498	-2.137616108	0.678338759	-3.151251611	0.001625724	0.096385858
SERPINB4	34.08195606	-2.136926457	0.67943764	-3.145139937	0.001660074	0.096980199
LOC124901169	26.61749957	-2.136751882	0.634855588	-3.365729029	0.000763417	0.067098071
TARDBPP2	13.46411721	-2.13308286	0.846345982	-2.520343813	0.011724026	0.179514695
HSPD1P4	18.11620678	-2.128938776	0.940217417	-2.264304763	0.023555377	0.224279066
LOC124908058	12.82440973	-2.128755044	0.99262855	-2.144563586	0.031987756	0.245348295
PSMC1P11	9.647877451	-2.127800606	1.020354577	-2.085354105	0.03703717	NA
SONP1	16.7052821	-2.127710112	0.982721862	-2.165119343	0.030378547	0.241497878
LOC100288510	10.04897989	-2.126217713	0.97377467	-2.1834802	0.029000465	0.238202325
LOC124900624	9.913318527	-2.125793123	1.068814065	-1.988926973	0.046709264	0.281637627
LOC105372225	247.8526684	-2.122174098	0.84860578	-2.50077733	0.012392107	0.18205979
HSPD1P5	15.67101984	-2.117549841	0.867486394	-2.441017929	0.014645928	0.190580926
LOC105377418	21.80008287	-2.111623697	0.735373479	-2.871498302	0.00408531	0.129672995
GPR15	11.93354268	-2.108523991	0.919014775	-2.294330895	0.021771499	0.218885445
LINC02300	33.24236733	-2.107632047	0.672480753	-3.134115049	0.001723733	0.098692719
GK2	11.41147685	-2.107443048	0.933397653	-2.257819098	0.02395694	0.224827243
LOC105379403	47.95371863	-2.107316452	0.607969106	-3.466157132	0.000527955	0.057708321
LOC107983990	13.93951425	-2.10328641	0.853468948	-2.46439711	0.013724396	0.187191689
TWF1	10.49636396	-2.103234654	1.005824229	-2.091055865	0.036523056	0.259178343
OTUD6B-AS1	47.73324865	-2.096428312	0.533800877	-3.927360184	8.59E-05	0.027008368
LOC728715	56.58933132	-2.095141193	0.540135037	-3.878921103	0.000104921	0.028412735
LOC107985642	14.55186281	-2.093716255	0.948838787	-2.206609051	0.027341384	0.234021149
LOC105376914	47.15259197	-2.092604908	0.554362388	-3.774795969	0.000160139	0.034630277
LINC01815	16.38833433	-2.091994047	0.815210584	-2.566200793	0.010281929	0.173658009
LINC00307	9.829126494	-2.091873424	1.01806914	-2.054745931	0.039903551	0.2672652
DDX18P3	12.73300789	-2.090095558	0.891884225	-2.343460619	0.019105779	0.209843816
LOC124901444	25.90585976	-2.08956466	0.642214849	-3.253684749	0.001139186	0.081144073
LOC105370773	24.49613551	-2.088083527	0.686090696	-3.043451163	0.002338814	0.111792227
FAM47B	19.34352051	-2.085776759	0.752840397	-2.77054309	0.005596289	0.140134408
NF1P6	47.57312711	-2.085659879	0.524112004	-3.979416354	6.91E-05	0.024146696
LOC107986908	38.90254724	-2.082913972	0.725821639	-2.869732535	0.004108191	0.129722482
LOC102467226	13.26994617	-2.079376391	1.034963237	-2.009130678	0.044523277	0.275861601
MUC2	185.1256696	-2.078106572	0.397960331	-5.221893763	1.77E-07	0.001330882
LOC124904308	12.61228134	-2.075409254	0.94137542	-2.204656304	0.027478222	0.234333703
HNRNPA1P46	17.7886234	-2.074679407	0.785691108	-2.640578957	0.00827645	0.162284295
AHCYP7	15.05632439	-2.074046568	0.93462918	-2.21911172	0.026479125	0.231742926
RBBP4P3	14.42527194	-2.074028846	0.882182182	-2.35102101	0.018721977	0.208636758
NEUROD4	12.47243816	-2.07294634	0.909096377	-2.28022726	0.022594213	0.221657787
COP1P1	15.44062118	-2.070455594	0.930492002	-2.225119172	0.026073239	0.230595044
MAP2K1P1	14.15292855	-2.068982644	0.845240379	-2.447803838	0.014372988	0.189906662
OR7E105P	16.36244339	-2.066819209	0.812197322	-2.544725466	0.010936368	0.176739944
LOC644634	8.87015947	-2.065890372	1.017557308	-2.03024474	0.042331668	NA
SNX19P1	36.50311919	-2.065246299	0.606443713	-3.405503685	0.000660421	0.063440754
IFITM8P	11.48753303	-2.065028144	0.932353808	-2.214854625	0.026770044	0.232652348
RPL5P3	9.779112175	-2.064944073	0.984843647	-2.096722744	0.036018126	0.257716936
LOC124900798	96.0356251	-2.064067439	0.496903863	-4.153856696	3.27E-05	0.017135375
IGIP	13.77038747	-2.063482632	0.885428855	-2.330489479	0.019780295	0.212033006
LOC105369453	23.86049485	-2.063429573	0.749560055	-2.752854237	0.005907819	0.142516954
TERF1P2	17.26274014	-2.061170833	0.856629587	-2.406140138	0.016122079	0.198287059
DIO2	50.9916601	-2.060226297	0.633834101	-3.250418829	0.001152352	0.081694662
LOC105376249	24.82925009	-2.05847138	0.742741524	-2.771450515	0.005580715	0.140064973
LOC105375250	28.40012606	-2.057943479	0.691914617	-2.974273745	0.002936829	0.119456235
LOC107986541	28.55441753	-2.055333958	0.751657409	-2.734402578	0.006249359	0.145173045
LRRC3B-AS1	34.00249804	-2.054021442	0.669220755	-3.069273371	0.002145801	0.108222558
LOC124901025	29.44881183	-2.053920068	0.654853418	-3.136457737	0.001710021	0.098518749
LOC100499497	12.74923716	-2.049906973	0.947922346	-2.162526267	0.030577635	0.241516044
HSP90AB6P	16.08759998	-2.049626293	0.836547735	-2.450100821	0.014281622	0.189510548
TCHH	111.664501	-2.048744325	0.406475525	-5.040264908	4.65E-07	0.001734378
AMYP1	20.26603062	-2.048416163	0.758523442	-2.700531123	0.006922886	0.150681916
NPM1P48	9.378146325	-2.047900476	0.966851104	-2.118113603	0.034165448	NA
PPIAP82	13.92297913	-2.044389816	1.01757413	-2.009081949	0.044528444	0.275861601
LOC124905318	22.35518752	-2.041616074	0.724546671	-2.817784081	0.004835632	0.136420472
LOC105378157	46.14073111	-2.040400788	0.575933818	-3.542769538	0.000395949	0.050017534
PGGT1BP2	12.6454421	-2.038184318	0.959066926	-2.125174231	0.033572077	0.250234548
OR7E156P	64.27767818	-2.037751926	0.614081346	-3.318374575	0.00090543	0.072965987
LOC100132249	66.23007924	-2.036505559	0.548346573	-3.713902228	0.000204088	0.038655903
MTND2P7	10.34927935	-2.034206357	1.011001154	-2.012071252	0.044212427	0.27514802
ARHGAP27P2	11.20834028	-2.032531433	1.024325018	-1.984264171	0.047226398	0.282728202
LINC02458	35.52753942	-2.031609027	0.720097328	-2.821297827	0.004782978	0.136352891
VDAC1P2	13.2029007	-2.028770236	0.992087129	-2.044951675	0.040859623	0.268517917
LYPLA1P3	14.48049733	-2.027027788	0.852413724	-2.377985868	0.017407493	0.203011019
RPS2P2	14.08936935	-2.026757039	0.952258772	-2.128367938	0.033306589	0.249394636
KRT18P3	17.73231691	-2.026228115	0.831510485	-2.436804048	0.014817707	0.191343978
PPIAP21	10.32647287	-2.026165309	0.92731746	-2.184974829	0.028890692	0.23812046
PMM2P2	12.64730497	-2.025813924	0.97391449	-2.080073707	0.037518773	0.261751196
LOC102723407	13.66191607	-2.025511904	1.02265936	-1.980632049	0.047632552	0.283416366
MTCYBP16	10.90038117	-2.025124709	1.017168244	-1.990943701	0.046487077	0.281497794
NFYA	11.89612414	-2.02386485	0.972377535	-2.081357062	0.037401236	0.261407382
ZNF181	65.31473908	-2.023190214	0.503413402	-4.018943885	5.85E-05	0.022254327
HNRNPA1P64	9.95350017	-2.021702242	0.978097431	-2.066974289	0.038736577	0.264883144
PWWP4	103.278616	-2.020581133	0.558220092	-3.619685428	0.000294961	0.045939089
SP2	15.47555446	-2.019705561	0.813915266	-2.481469074	0.013084206	0.184768415
GH2	17.91119852	-2.018210864	0.768741083	-2.625345396	0.008656111	0.164993049
TXNDC2	47.38773563	-2.017240788	0.616077252	-3.274330909	0.001059125	0.078998113
OR4F5	11.47952064	-2.015321427	1.027337928	-1.961692809	0.04979826	0.287842658
LOC105375858	44.03753357	-2.01460492	0.597085332	-3.374065332	0.000740668	0.065674736
LINC01797	19.2218762	-2.01359349	0.741646007	-2.715033144	0.006626914	0.148350664
HSPA8P6	9.891472268	-2.01343603	0.981468185	-2.05145318	0.040222835	0.267727677
RSL24D1P2	10.08196697	-2.010422773	0.989066152	-2.032647431	0.042088156	0.270678349
LOC105378965	42.10038589	-2.009030679	0.630184409	-3.188004416	0.001432583	0.091025883
LOC107984982	19.10351031	-2.008442683	0.765821268	-2.622599771	0.008726171	0.165075939
LINC01120	25.44375412	-2.006673751	0.63334271	-3.168385331	0.001532882	0.09390053
LINC01941	34.11395296	-2.00561956	0.689792868	-2.907567843	0.003642513	0.125706436
KRT8P32	17.83559679	-2.005323455	0.884108065	-2.26818817	0.02331774	0.22379009
LOC105372077	83.60477979	-2.004610981	0.437877522	-4.57801755	4.69E-06	0.004551547
LINC01680	30.34251219	-2.000199162	0.66407481	-3.012008784	0.002595251	0.115331255
LOC124904997	17.12019987	-1.999761006	0.735286348	-2.719703708	0.006534043	0.147284211
CTAGE11P	20.07941679	-1.998414003	0.758570657	-2.634446751	0.008427452	0.163594524
LOC105379712	48.15147194	-1.996141559	0.526755859	-3.789500438	0.000150951	0.033861362
LOC107984809	20.39286327	-1.994912691	0.698237646	-2.857068366	0.004275737	0.132090841
RPS2P48	9.890494188	-1.994548204	0.952608598	-2.093775143	0.036280015	0.258728584
LINC00365	38.29409203	-1.993346049	0.559867007	-3.560392063	0.000370301	0.049454292
EIF4A1P7	10.02768137	-1.992841291	0.970610844	-2.053182595	0.040054872	0.26767661
NPM1P33	14.1560037	-1.990004002	0.862306214	-2.307769525	0.021011959	0.216374947
NDNF-AS1	33.77450356	-1.988320325	0.577025613	-3.445809476	0.000569352	0.059424098
LOC124905528	29.25168345	-1.98531022	0.613227789	-3.237475954	0.001205921	0.084103898
KCTD9P3	13.27774762	-1.9811789	0.938215077	-2.111646837	0.034716752	0.253843554
LINC02272	91.45401054	-1.980329468	0.493913383	-4.009467114	6.09E-05	0.02230815
RALBP1P1	20.43020189	-1.979982167	0.729013635	-2.715974121	0.006608108	0.148350664
LINC01058	12.53988646	-1.979385372	0.88875264	-2.227149921	0.025937256	0.230223428
CSHL1	17.56399363	-1.978787936	0.853319257	-2.318930363	0.020398812	0.21392843
OR5B12	15.62527845	-1.977054	1.008003441	-1.961356399	0.049837462	0.287842658
LOC124909383	31.92431188	-1.977004773	0.604869896	-3.268479366	0.001081271	0.079397405
SDAD1P2	17.55433712	-1.976744	0.839370222	-2.355032318	0.018521095	0.207423841
PABPC1P6	24.97077686	-1.975906698	0.723714651	-2.73022896	0.006329035	0.145539332
LINC02110	12.14978731	-1.975538212	1.000421694	-1.974705491	0.048301579	0.284855025
TARDBPP3	19.16966996	-1.974840414	0.763464055	-2.586684209	0.009690436	0.171444855
LOC124909390	34.37047105	-1.973192262	0.627381766	-3.14512211	0.001660175	0.096980199
HNRNPA1P10	11.84801467	-1.97038765	0.960459619	-2.051504936	0.040217799	0.267727677
FAM88B	17.86194911	-1.968175678	0.817033096	-2.408930173	0.015999359	0.197809616
LOC107985213	56.41049898	-1.966104629	0.560654841	-3.506800412	0.000453529	0.054056214
LOC105376180	24.55918506	-1.965767823	0.778008849	-2.526665121	0.011515124	0.179149678
LOC105374547	29.7437629	-1.965173565	0.595892917	-3.297863604	0.000974234	0.076721012
ARHGEF10	103.6887519	-1.961229058	0.540344875	-3.629587599	0.000283874	0.044675289
LOC105374275	15.53426247	-1.958520396	0.916227159	-2.137592602	0.032549823	0.246452171
ZNF300	11.97956991	-1.958376601	0.888302267	-2.204628619	0.027480166	0.234333703
LOC124904935	13.8459245	-1.955483931	0.952601918	-2.052781853	0.040093739	0.267727677
OR7E115P	13.12861222	-1.954220643	0.894795788	-2.183985071	0.028963345	0.238131616
SP3P	23.13081808	-1.951402791	0.760898683	-2.564602667	0.010329402	0.173847414
PGM5P3-AS1	62.38974978	-1.948838834	0.4787534	-4.070652731	4.69E-05	0.020423388
TEX13C	70.30850346	-1.947428257	0.605869146	-3.214272043	0.001307757	0.087355267
LINC02683	16.27643689	-1.941994606	0.886636973	-2.190292831	0.028503006	0.236877548
LOC105377151	16.03930501	-1.941495227	0.865658587	-2.24279555	0.024910002	0.228144344
RPSAP45	17.26085606	-1.941343594	0.986872881	-1.967166827	0.049163981	0.286621433
LOC124902397	24.26411293	-1.939901361	0.661394922	-2.933045444	0.003356548	0.124379471
CEACAM4	16.00155706	-1.939317711	0.801042999	-2.420990775	0.01547827	0.194263599
SLC25A20P1	12.28260993	-1.9385216	0.892281591	-2.172544652	0.029814605	0.24015949
ARHGAP15-AS1	29.90088887	-1.938304868	0.674013744	-2.875764606	0.004030502	0.129672995
LOC124902434	22.59558836	-1.93765901	0.663262168	-2.921407407	0.003484538	0.124692546
ASS1P12	14.10942006	-1.937357279	0.821403225	-2.358594684	0.018344279	0.206799715
TM4SF1	36.90297754	-1.93688405	0.58822531	-3.292758771	0.000992096	0.076869072
LOC105370408	41.76190039	-1.936381586	0.546834906	-3.541071656	0.000398505	0.050017534
RPSAP5	13.52449326	-1.936342962	0.850117952	-2.27773447	0.022742403	0.222095154
YY1P2	8.844174559	-1.936231369	0.98353969	-1.968635724	0.048994937	NA
ST8SIA3	53.38182207	-1.936173284	0.495445164	-3.907946683	9.31E-05	0.027008368
EIF4BP8	16.24191618	-1.935165354	0.894501355	-2.163401255	0.030510331	0.241516044
LOC107986444	26.95357303	-1.934188992	0.704871037	-2.74403244	0.006068954	0.143525292
LOC105374577	13.365818	-1.931783258	0.881901415	-2.19047529	0.028489785	0.236877548
TMEM215	23.4647147	-1.930838108	0.709699352	-2.720642344	0.006515521	0.147262071
NBEAP6	70.00857241	-1.929097704	0.518296373	-3.721997309	0.000197653	0.037872011
FAR2P2	51.88051363	-1.928904294	0.545634432	-3.535158674	0.00040753	0.050017534
LOC105378242	27.75925533	-1.926861357	0.677827791	-2.842700435	0.004473309	0.134732672
LOC107984017	33.22192517	-1.924265448	0.660083289	-2.915185824	0.003554768	0.125043138
DAOA-AS1	95.79907447	-1.923157253	0.551562099	-3.486746567	0.000488934	0.056387006
LINC02852	20.64561445	-1.923062046	0.736066014	-2.612621709	0.008985069	0.166717408
FRG2DP	22.23189637	-1.921470034	0.763905035	-2.515325786	0.011892244	0.180631101
LOC102723966	30.39882655	-1.920784753	0.766733735	-2.505152265	0.012239869	0.18199347
MUC6	215.9408441	-1.920705254	0.878209551	-2.187069422	0.028737456	0.237678093
TRIM51	49.88458453	-1.920342928	0.496882434	-3.864783293	0.000111188	0.029576958
LOC105370769	45.7482424	-1.919241645	0.540624958	-3.550042624	0.000385169	0.049530025
EIF4BP9	12.73645354	-1.91868825	0.947897279	-2.024152081	0.042954506	0.272054377
MUC5AC	112.8151405	-1.916674681	0.46635008	-4.109948217	3.96E-05	0.018587164
LOC124901352	41.06781577	-1.914380809	0.657361032	-2.912221312	0.003588683	0.125043138
LOC105377956	26.9258272	-1.9132585	0.832562976	-2.29803457	0.021559822	0.218227785
CCT5P2	12.98790923	-1.911514453	0.87650004	-2.180849247	0.029194569	0.239051904
UFL1	116.4353326	-1.911426767	0.445716078	-4.288440248	1.80E-05	0.01201907
LOC105379514	173.324837	-1.909453725	0.381513697	-5.004941475	5.59E-07	0.001734378
RPS2P11	14.92105454	-1.909092127	0.945928409	-2.018220521	0.0435683	0.273864392
LOC105376958	36.11730548	-1.908307864	0.586483646	-3.25381258	0.001138674	0.081144073
LOC105377558	35.26034218	-1.908211841	0.642955562	-2.967875159	0.002998661	0.120223009
HSP90AA2P	20.09916846	-1.907512449	0.785503352	-2.428395045	0.015165814	0.192522747
LOC105371848	10.70590942	-1.907258058	0.93074526	-2.049173002	0.040445201	0.268021773
TOMM40P3	13.8553427	-1.906299481	0.967630014	-1.970070641	0.048830275	0.286176404
GLIPR1	24.03473464	-1.905818748	0.790670383	-2.410383377	0.015935765	0.197524261
FAM242A	135.2678071	-1.905775834	0.406249586	-4.691145295	2.72E-06	0.003546563
CLDND1	35.26037113	-1.905526549	0.656279387	-2.903529484	0.003689822	0.126612291
CYBB	116.5368053	-1.905429418	0.409024496	-4.658472627	3.19E-06	0.003546563
LINC00390	17.97122477	-1.90362506	0.804622643	-2.365860662	0.017988213	0.205514137
LOC107985490	26.93219523	-1.895051385	0.728447882	-2.601492066	0.009281921	0.169094103
DEFB110	50.57113576	-1.894575956	0.55833623	-3.393252761	0.000690679	0.064332622
LOC105374688	19.85413341	-1.893302767	0.849928095	-2.227603461	0.02590697	0.230223428
ALG10B	64.30969114	-1.892074105	0.431235806	-4.387562629	1.15E-05	0.008834879
CNTNAP3P6	14.79711124	-1.89112881	0.855979598	-2.209315287	0.027152719	0.233595755
SMR3A	29.57968297	-1.891006216	0.598236028	-3.160970131	0.001572446	0.095102939
CT55	75.8707259	-1.8904835	0.559709942	-3.377612863	0.000731179	0.065293305
LINC02353	12.94501867	-1.890237917	0.894063505	-2.114209905	0.034497343	0.253410469
LOC105370783	36.00923132	-1.888529375	0.592458473	-3.187614764	0.001434515	0.091025883
LOC124903244	23.30671301	-1.888486335	0.960222286	-1.966717876	0.049215745	0.286756362
MCL1	24.75244964	-1.888402907	0.679176918	-2.780428569	0.00542872	0.139004733
LOC105374514	28.21441229	-1.885887693	0.752046835	-2.5076732	0.012152901	0.18162887
KRT18P24	15.2132242	-1.885714353	0.840556196	-2.243412589	0.024870221	0.227988401
LOC124905154	16.44450993	-1.884292964	0.77174887	-2.441588238	0.014622814	0.19044505
RPL23P9	17.69416575	-1.883318938	0.781532089	-2.409778134	0.015962224	0.197547294
CD84	43.12309077	-1.881978768	0.637223053	-2.953406598	0.003142877	0.122488169
LOC107985652	26.56678151	-1.881411556	0.663520173	-2.835500158	0.004575399	0.135076988
AHCTF1P1	33.43150446	-1.880270893	0.563273236	-3.338115095	0.000843488	0.070039797
LOC105379555	16.88029526	-1.876960421	0.812071097	-2.311325237	0.020814897	0.21570226
CCDC144NL	46.93049744	-1.870765469	0.538288578	-3.475395064	0.000510102	0.057262024
KRTAP5-11	12.8628777	-1.86835174	0.87104194	-2.14496186	0.031955897	0.24533377
LOC729815	61.61400575	-1.86760476	0.521090945	-3.584028424	0.000338335	0.048372453
CTDSPL2P1	10.80811112	-1.867376461	0.927929706	-2.012411555	0.044176571	0.27514802
LOC107986403	15.22542273	-1.864284926	0.80068574	-2.328360346	0.019892977	0.212323275
SOWAHCP5	11.77348506	-1.86367994	0.923219294	-2.018675251	0.043520984	0.273786282
LINC02276	25.52811597	-1.861336316	0.739560849	-2.51681294	0.011842168	0.180172913
CRLF3P3	14.77085163	-1.860915201	0.826298721	-2.2521095	0.024315353	0.226423544
LOC105371829	27.89970055	-1.860431688	0.616572956	-3.01737478	0.002549744	0.114846702
LOC107986025	22.27393603	-1.859756765	0.667368123	-2.786703021	0.005324725	0.139004733
HSPA8P1	18.28472819	-1.856483415	0.697349881	-2.662197936	0.007763221	0.157702601
LOC112268260	48.89368921	-1.855560297	0.589669837	-3.146778386	0.0016508	0.096980199
TRIM64C	36.94894025	-1.854074385	0.619684189	-2.99196658	0.002771866	0.11885761
LOC124909403	28.84139338	-1.853290983	0.671173666	-2.761268921	0.005757725	0.141220967
LOC644060	23.24027413	-1.852975268	0.711156171	-2.605581369	0.009171849	0.168415758
LOC102724612	40.02826325	-1.851965212	0.54004957	-3.429250415	0.000605251	0.060846937
BZW1P1	12.84449433	-1.848242315	0.879603766	-2.101221465	0.03562153	0.256405069
FAM90A26	19.91604975	-1.848042657	0.911637207	-2.027168969	0.042645135	0.271597396
RPL23AP46	15.01004712	-1.847805731	0.838020914	-2.204963742	0.027456639	0.234265998
LOC100292922	21.48262012	-1.847211454	0.804222513	-2.296891002	0.021624988	0.218422556
LOC101928326	14.46904101	-1.846713445	0.8939064	-2.065891289	0.038838746	0.265058985
LOC105375996	115.9965583	-1.845365993	0.40911293	-4.510651844	6.46E-06	0.006054372
HSPA8P9	11.77406592	-1.844686739	0.885575956	-2.083036161	0.037247928	0.26093686
GLYATL1B	45.33312447	-1.843324475	0.513840101	-3.587350367	0.000334055	0.048372453
FLRT2-AS1	23.14199662	-1.843233017	0.6811767	-2.705954294	0.006810842	0.149330115
LOC124900864	16.36744257	-1.842850489	0.776757055	-2.372492759	0.017668509	0.20343914
TYRL	64.69075119	-1.842672818	0.553260395	-3.330570625	0.000866682	0.071178292
LOC107984187	50.38362416	-1.839393585	0.645663678	-2.848841662	0.004387871	0.133767769
RIPPLY2-CYB5R4	15.62724841	-1.83846575	0.897343113	-2.048787942	0.040482855	0.268021773
AZI2	95.03494882	-1.837865312	0.560503622	-3.278953499	0.001041928	0.078298287
LINC02612	30.82477689	-1.837127751	0.626606078	-2.931870303	0.003369274	0.124379471
LINC02737	34.30790051	-1.834015262	0.635506609	-2.885910603	0.00390283	0.128662318
LOC105373479	13.55133835	-1.832617454	0.84409478	-2.171103883	0.029923321	0.240378264
ST13P3	17.414702	-1.831641952	0.768328645	-2.383930318	0.017128845	0.201986934
LOC105374163	21.83663314	-1.831596716	0.91482214	-2.002134224	0.045270298	0.278164324
IFI44	64.36727602	-1.831346001	0.538664887	-3.399787224	0.000674383	0.063746168
KRT18P32	16.07644334	-1.829532255	0.930533267	-1.966111605	0.04928572	0.286941597
LOC102725080	17.64484521	-1.82915099	0.805746301	-2.270132656	0.023199535	0.223421971
LOC105375091	47.9064606	-1.827509586	0.478784991	-3.81697342	0.000135099	0.031975845
LOC101926956	63.3915199	-1.826834912	0.554832656	-3.292587222	0.000992701	0.076869072
LOC101928381	13.47225847	-1.826820801	0.845173955	-2.161473139	0.03065881	0.241565704
WWP1P1	23.18077629	-1.825972278	0.761175138	-2.398885863	0.01644504	0.199887363
LINC01751	11.58885679	-1.825166616	0.878314863	-2.078032255	0.037706388	0.262397226
VCAM1	66.5019915	-1.823815221	0.572313568	-3.186741193	0.001438855	0.091025883
LOC124908063	33.92551968	-1.823017447	0.635454482	-2.868840333	0.004119797	0.129808157
SEMG2	35.0305726	-1.822464028	0.656612371	-2.775555422	0.005510751	0.139787048
HNRNPA0	39.84753633	-1.821873836	0.677355385	-2.689686798	0.007151911	0.152792669
SLC6A14P2	15.64263943	-1.821858061	0.803265521	-2.268064561	0.023325272	0.22379009
KLRK1-AS1	69.67844009	-1.818462257	0.563316464	-3.228136176	0.001245996	0.085901293
LOC124905558	38.64317037	-1.818066179	0.580402601	-3.132422523	0.001733702	0.098969458
NKD2	24.74244888	-1.818012159	0.68055719	-2.67135839	0.007554494	0.155898488
HLA-DQB1	14.83246604	-1.817664506	0.893118244	-2.035189089	0.04183185	0.270678349
LOC124907738	14.80769394	-1.817531483	0.904359639	-2.009744139	0.044458276	0.275767914
NPVF	15.83152954	-1.817033663	0.925710221	-1.962853624	0.049663185	0.287405906
LOC105377364	114.9115898	-1.815663116	0.453384066	-4.004691065	6.21E-05	0.022330321
ST13P6	21.02971882	-1.812305621	0.794887974	-2.279950987	0.022610596	0.221674274
LOC392264	15.26697482	-1.811828473	0.807150251	-2.244722679	0.024785941	0.22764954
LOC400940	33.30644197	-1.811652072	0.563789403	-3.213348926	0.001311968	0.087442229
RPL5P18	16.11466391	-1.809600713	0.778262154	-2.325181436	0.020062261	0.212342074
LOC124903485	14.45514209	-1.806842447	0.890986447	-2.027912381	0.042569191	0.271513062
ALX1	57.41904867	-1.806721686	0.696033476	-2.595739643	0.009438756	0.170431247
KRT8P22	23.81148477	-1.806248854	0.656028016	-2.753310545	0.005899591	0.142444835
LOC105377383	68.22380588	-1.804430734	0.547934982	-3.293147533	0.000990725	0.076869072
LINC01474	16.93821348	-1.804161937	0.880532823	-2.048943423	0.040467648	0.268021773
LOC124905323	74.67287926	-1.800390663	0.446303216	-4.034007815	5.48E-05	0.021533372
LOC124903860	11.79644145	-1.799827423	0.909301682	-1.979351254	0.047776473	0.283695284
DMAC1	20.19585975	-1.799148609	0.805924508	-2.232403397	0.025588314	0.229577389
LOC112267892	18.37077369	-1.799092172	0.773228914	-2.326726456	0.019979829	0.212342074
LOC124900594	22.15816451	-1.796380799	0.794969318	-2.259685699	0.023840764	0.224624338
HNRNPA1P65	13.65584113	-1.796304698	0.821377725	-2.18694109	0.028746825	0.237678093
LOC107985088	88.11917098	-1.795510624	0.483518926	-3.713423672	0.000204474	0.038655903
MUC4	672.6109957	1.794132172	0.422477287	-4.246694979	2.17E-05	0.013585853
GALNT9	153.0112029	-1.793903472	0.401592358	-4.466976112	7.93E-06	0.006893372
MESTP2	13.83946724	-1.793262226	0.814853631	-2.200716984	0.027756066	0.235171861
PEX12	20.38142681	-1.792136768	0.874838941	-2.048533375	0.040507765	0.268021773
SLITRK6	28.93206587	-1.787350547	0.73451132	-2.43338734	0.01495829	0.191460181
LOC105375860	28.37278653	-1.785848386	0.640994553	-2.786058599	0.005335323	0.139004733
LOC124903073	25.44667888	-1.785478145	0.633715849	-2.81747434	0.004840298	0.136420472
ST13P10	11.80650983	-1.784482404	0.865725541	-2.061256508	0.039278575	0.265783758
KLRA1P	50.54509797	-1.782184568	0.704181459	-2.530859832	0.011378331	0.178666294
GOLGA6L10	21.02751816	-1.781879909	0.78275648	-2.276416681	0.022821082	0.22218686
DMRTA1	27.45429163	-1.780127971	0.688678498	-2.58484616	0.009742246	0.171652987
ADAM21	46.0620634	-1.777643876	0.526478245	-3.376481165	0.000734194	0.065293305
RTRAF	51.26564169	-1.777545437	0.528426237	-3.363847801	0.000768639	0.067113948
CRYGFP	13.34251292	-1.775802386	0.826032951	-2.149796063	0.03157135	0.244336561
FAM201B	22.49400796	-1.773184142	0.737047543	-2.405793438	0.016137386	0.198394149
LOC107986654	51.83497335	-1.772668436	0.479834962	-3.694329463	0.000220468	0.040636406
GNGT1	15.20580613	-1.772334336	0.817797538	-2.167204294	0.03021928	0.240816898
OTOL1	28.75943156	-1.771017098	0.621470203	-2.849721662	0.00437575	0.133533685
LINC01210	47.47765703	-1.770947992	0.5843114	-3.030829093	0.002438833	0.112956651
POTEB2	12.57526439	-1.770551771	0.880928221	-2.009870644	0.044444882	0.275767914
IMPDH1P4	17.30271122	-1.767761463	0.745745308	-2.370462734	0.017765835	0.204141699
DUX4L43	20.9024349	-1.765973726	0.745874331	-2.367655853	0.017901179	0.204994083
GUF1	91.60492047	-1.761645302	0.497611079	-3.540205142	0.000399816	0.050017534
NBEAP3	52.62023611	-1.761297091	0.471059013	-3.739015795	0.000184742	0.037249557
SSX4B	27.36044669	-1.761209287	0.888622389	-1.981954663	0.047484315	0.283267165
LOC107985659	15.51422295	-1.759483023	0.828778434	-2.1229836	0.033755226	0.25058468
PRR20G	26.86472559	-1.75940942	0.621046351	-2.832976022	0.004611685	0.135177837
LOC124901182	23.91436593	-1.758672564	0.703888886	-2.498508784	0.012471705	0.182166426
LOC105379061	30.24771277	-1.758622303	0.770520204	-2.282383114	0.022466731	0.221154844
ERVK13-1	114.9336083	-1.758167289	0.422595554	-4.160401765	3.18E-05	0.017135375
MESTP4	15.99311509	-1.756934233	0.846645009	-2.075172256	0.037970573	0.263288723
PGM5P4-AS1	35.8684066	-1.753520509	0.565713678	-3.099660798	0.001937424	0.103440537
FAM9A	44.48738492	-1.753419881	0.577168874	-3.037966808	0.002381802	0.112217214
LOC105369545	23.56302425	-1.753348035	0.858730063	-2.04179184	0.041172184	0.269100822
UBQLN4P2	16.75310596	-1.753260924	0.787150946	-2.227350337	0.025923869	0.230223428
MS4A6A	71.30202354	-1.75294517	0.505036766	-3.470925856	0.000518667	0.057400131
CTBP2P6	19.851938	-1.752868923	0.69641096	-2.517003644	0.01183576	0.180172913
RPL5P34	14.04568087	-1.752845159	0.831161087	-2.108911482	0.034952223	0.254735766
MSC	10.9114713	-1.752679439	0.887664797	-1.974483437	0.048326799	0.284855025
OR9K2	33.932437	-1.749705887	0.623286809	-2.807224318	0.004997043	0.136651594
SERPINB3	37.03350596	-1.748218749	0.594050006	-2.94288146	0.003251729	0.123784181
LOC105370087	234.1169775	-1.746775078	0.371041135	-4.707766641	2.50E-06	0.003546563
PPIAP74	11.67634753	-1.74536254	0.878387995	-1.987006368	0.046921691	0.281998737
LOC107984997	29.20648059	-1.744413269	0.705154405	-2.473803264	0.013368329	0.185517798
TRIM49D1	33.43123052	-1.741778166	0.615292865	-2.830811578	0.004643006	0.135534812
ASS1P13	14.33518994	-1.739688312	0.86087709	-2.020832395	0.043297118	0.273245449
GVINP2	18.7442842	-1.736724555	0.871507654	-1.992781758	0.04628535	0.281132099
SERPINB2	38.1050025	-1.736642639	0.564101134	-3.078601571	0.002079746	0.107784496
LOC107986434	63.70371925	-1.736460822	0.528044959	-3.288471545	0.00100733	0.077190285
GPR151	16.42571516	-1.735789701	0.822865851	-2.109444325	0.034906247	0.254680355
LOC102723668	85.18287645	-1.735306519	0.442782493	-3.919094699	8.89E-05	0.027008368
LOC105377402	23.45989552	-1.735174858	0.647239941	-2.680883468	0.007342808	0.154365472
LOC105374991	21.09441713	-1.73360514	0.66990333	-2.587843742	0.009657878	0.171395125
LOC124902116	19.86360433	-1.733083627	0.803513513	-2.156881742	0.03101488	0.24245167
CTAGE16P	29.69972115	-1.730854746	0.612159375	-2.827457711	0.004691921	0.135871348
XRCC6P5	12.0231969	-1.730845269	0.876591891	-1.974516632	0.048323028	0.284855025
FLJ37201	25.13050121	-1.730147652	0.697858562	-2.479223938	0.013166861	0.185190398
EEF1A1P28	13.62946088	-1.730033859	0.862071709	-2.006832889	0.04476746	0.276715005
LOC102724027	86.69030793	-1.729498919	0.575477722	-3.005327317	0.002652952	0.116596684
OR5M1	27.29649778	-1.728566953	0.709801134	-2.435283449	0.014880128	0.191353903
TEX19	93.60269743	-1.72691365	0.555445485	-3.109060556	0.001876832	0.102202368
LOC100288929	35.57970594	-1.726693717	0.693572815	-2.48956372	0.012789999	0.183683999
LOC105375989	14.64904798	-1.726002013	0.816716775	-2.113342184	0.034571491	0.2536512
FRG2EP	30.12013647	-1.72481251	0.657467457	-2.623418837	0.008705218	0.165075939
LOC124902420	93.9715575	-1.72424544	0.426305991	-4.044619301	5.24E-05	0.021004514
LOC124908059	52.16018489	-1.724048773	0.586058722	-2.941767961	0.003263444	0.123784181
LOC124903926	26.70712337	-1.723731532	0.685666899	-2.51394888	0.011938774	0.180783121
SLC38A2	50.02768122	-1.723631897	0.589878718	-2.922010653	0.003477796	0.124692546
LOC124901969	15.52929834	-1.722705502	0.867136129	-1.986660969	0.04695998	0.281998737
S100A7	28.01438683	-1.722481144	0.738479807	-2.332468846	0.01967604	0.211833714
LOC105377908	26.97935721	-1.722143804	0.638249236	-2.698230889	0.006970907	0.150915033
LOC105370658	14.81347287	-1.721716186	0.837618796	-2.055488956	0.039831801	0.2672652
TYRP1	25.02070204	-1.719324274	0.740530861	-2.321745607	0.020246638	0.213317098
ASTE1	47.55202943	-1.71912525	0.498531446	-3.448378764	0.000563963	0.059270497
LOC124906206	53.03872344	-1.718425011	0.709660079	-2.421476227	0.015457612	0.194247642
LOC124904969	39.73294339	-1.716935836	0.576561852	-2.977886639	0.002902433	0.119456235
LOC100507562	26.92332804	-1.715953755	0.633587438	-2.708314041	0.0067626	0.148977033
MAPK6P6	25.65002575	-1.715708963	0.680941988	-2.519611059	0.011748457	0.179514695
LILRB1	15.55293924	-1.712732496	0.791088006	-2.165034084	0.030385075	0.241497878
TTC30A	27.25084538	-1.712634478	0.703919878	-2.432996328	0.014974453	0.191460181
PEG10	56.74691725	-1.709119189	0.570766053	-2.994430347	0.002749578	0.11885761
LINC02790	116.3304818	-1.707737365	0.40915594	-4.173805634	3.00E-05	0.017135375
USP24P1	16.486616	-1.707659395	0.791249735	-2.158180052	0.030913836	0.24245167
LOC105377623	44.19261823	-1.707487602	0.512787609	-3.329814477	0.000869039	0.071178292
YWHAZP3	27.04845419	-1.706802355	0.635514565	-2.685701396	0.007237774	0.153610146
RPSAP47	19.73935986	-1.705436598	0.785268588	-2.171787621	0.029871686	0.24028569
IL6STP1	27.70579065	-1.705219604	0.606164011	-2.813132377	0.004906145	0.136420472
LOC643562	39.85946743	-1.704405647	0.564919153	-3.017078885	0.002552234	0.114846702
XAGE3	25.71168821	-1.704163465	0.667742019	-2.552128541	0.010706701	0.175653573
OR4M1	93.49032545	-1.703798952	0.574340103	-2.966533147	0.003011779	0.120223009
LOC105377800	21.3914033	-1.701503011	0.766884745	-2.218720637	0.026505736	0.231742926
LOC107986112	30.05076508	-1.700917524	0.767949388	-2.214882324	0.026768143	0.232652348
LOC105373870	22.67555348	-1.699860084	0.66668189	-2.549731904	0.010780579	0.176211751
LOC105374440	19.25299003	-1.699842955	0.840071736	-2.023449762	0.043026798	0.272225326
LOC102724863	23.92854474	-1.698009685	0.771621868	-2.200572269	0.027766319	0.235171861
LOC124900746	32.1935805	-1.697992401	0.642171227	-2.644142762	0.008189811	0.161600484
LOC102723869	43.9100079	-1.69797057	0.650895896	-2.608666885	0.009089568	0.167724566
LOC105376057	27.56633614	-1.697043502	0.656383042	-2.585446902	0.009725285	0.171632138
LOC105371313	23.60510886	-1.695952816	0.710832223	-2.385869353	0.017038803	0.201986934
LOC107986738	24.61918154	-1.694567542	0.76443821	-2.216748876	0.026640257	0.232177292
ANKRD20A3P	198.6957962	-1.693748256	0.439953474	-3.849834943	0.000118197	0.030459842
LOC124906315	22.53711057	-1.69215972	0.641780003	-2.636666321	0.008372514	0.163088727
RGPD5	24.81520841	-1.68950364	0.638680625	-2.645302792	0.008161785	0.161404661
LOC107987176	19.93674508	-1.68474268	0.784173182	-2.1484319	0.031679461	0.2446693
FRG2B	13.10310886	-1.684659101	0.825634023	-2.040442926	0.04130623	0.269443999
LINC02504	37.39683656	-1.682452787	0.531554902	-3.165153365	0.001550012	0.094124887
CXXC4	96.93213483	-1.681985269	0.507348123	-3.315248825	0.000915616	0.073198129
LOC105375377	25.05113277	-1.681388374	0.756210098	-2.223440786	0.026186092	0.230765913
LOC105369315	70.56076244	-1.680030165	0.426754842	-3.936757127	8.26E-05	0.027008368
LINC02251	21.3086064	-1.678487051	0.729136871	-2.302019166	0.021334091	0.217863571
RPS4XP7	13.763757	-1.676552884	0.820347991	-2.043709381	0.040982266	0.268659916
LOC124904607	29.05805871	-1.676121917	0.60799578	-2.756798603	0.005837029	0.141985567
LINC01953	47.24074533	-1.674615651	0.661596471	-2.531173795	0.01136815	0.178627933
LOC105379059	41.37867862	-1.673549556	0.625376871	-2.67606564	0.007449205	0.15506625
LOC124905447	17.0356644	-1.673173335	0.811859607	-2.060914621	0.039311186	0.265783758
LOC102724847	28.66872872	-1.671789425	0.646871046	-2.584424571	0.009754164	0.171663003
LINC02021	33.20476548	-1.670644376	0.56536404	-2.954988747	0.003126805	0.12222187
LOC105371153	22.24048563	-1.67052864	0.711945268	-2.34642846	0.018954304	0.209388989
LOC112268181	16.2862756	-1.6690354	0.790361777	-2.111735978	0.034709101	0.253843554
LOC101926984	117.3165384	-1.668587113	0.465567836	-3.583982793	0.000338394	0.048372453
RERGL	46.68241546	-1.667649115	0.528570658	-3.155016436	0.001604891	0.095599441
TUBB8P5	31.33899592	-1.663749851	0.580193367	-2.867578203	0.004136266	0.129918506
BOD1	45.12160844	-1.663688772	0.533917365	-3.116004236	0.001833196	0.101667989
LINC01237	284.2913527	-1.663509508	0.336602433	-4.94206026	7.73E-07	0.001734378
TRIM53AP	24.02264005	-1.662728907	0.634764547	-2.61944199	0.008807375	0.165205469
CTBP2P9	34.2049403	-1.661216151	0.600323887	-2.76719982	0.005654009	0.140573905
EEF1A1P12	20.56999009	-1.660026267	0.693876253	-2.392395274	0.016738804	0.200900012
CICP22	21.19515543	-1.660007338	0.688374664	-2.41148814	0.015887569	0.197096336
MRGPRX1	72.39283465	-1.659704983	0.537245291	-3.089287165	0.002006374	0.10655406
EIF3FP1	51.0160902	-1.659668795	0.591096875	-2.807777988	0.00498846	0.136651594
LINC02518	19.15142035	-1.659485343	0.766476222	-2.165083921	0.030381259	0.241497878
SATB1	393.3972534	-1.657748514	0.40851321	-4.058004669	4.95E-05	0.020600618
HMGN2	21.36322297	-1.657671091	0.789562559	-2.099480366	0.035774577	0.256900699
LOC105372318	48.75927121	-1.655751324	0.550943696	-3.005300427	0.002653186	0.116596684
UGT2B11	59.93505424	-1.655621857	0.483643462	-3.423228033	0.000618821	0.061593221
LOC100128056	14.29024434	-1.655235294	0.838154651	-1.974856659	0.048284417	0.284855025
LOC105379157	44.21370406	-1.65486393	0.53023086	-3.121025303	0.001802225	0.100627216
DEFB107A	28.41315777	-1.653619405	0.63038703	-2.623181199	0.008711293	0.165075939
CNTNAP3P5	17.94531118	-1.652920736	0.785534645	-2.104198391	0.035361145	0.255908748
ST13P7	24.66447637	-1.651356753	0.732920842	-2.253117469	0.024251743	0.226286918
LOC101927584	17.52497104	-1.649709423	0.775973744	-2.125986137	0.033504414	0.250027104
RND3	81.61445947	-1.647880171	0.489966068	-3.363253661	0.000770295	0.067113948
LOC124900770	28.02882682	-1.647666186	0.767141175	-2.147800483	0.031729609	0.244744369
LOC107986639	54.8853008	-1.646021446	0.483599041	-3.403690471	0.00066482	0.063440754
ANKRD20A13P	26.03971839	-1.644661436	0.658037621	-2.499342564	0.012442397	0.182166426
RGS13	104.7856986	-1.644625834	0.445534316	-3.691356145	0.000223062	0.040636406
LOC101929657	14.55594089	-1.643887399	0.802451311	-2.048582109	0.040502996	0.268021773
EIF4A2	33.00240682	-1.643868458	0.739001897	-2.224444166	0.026118575	0.230707684
LOC105374810	51.33848148	-1.643397794	0.582607847	-2.820761516	0.004790981	0.136352891
LOC107986050	25.61903051	-1.643332653	0.814094223	-2.018602523	0.043528549	0.273786282
LOC107987335	25.29584448	-1.643329923	0.645396674	-2.546232403	0.010889266	0.176453079
RNF146	83.81858203	-1.642893649	0.437993605	-3.750953505	0.000176163	0.036519274
CDX4	29.93373552	-1.642597527	0.601645749	-2.730173909	0.006330092	0.145539332
LOC101929446	36.08857615	-1.642463307	0.627997498	-2.615397853	0.008912357	0.165889495
ACTBP2	21.14386192	-1.641580745	0.777697332	-2.110822137	0.034787603	0.254176118
FLG-AS1	119.384129	-1.641293624	0.480821149	-3.413522111	0.00064129	0.062586112
C3orf14	60.44160409	-1.640417324	0.544103374	-3.014900113	0.002570639	0.115266404
POLR1F	49.79326658	-1.63933684	0.532407419	-3.07910217	0.002076255	0.107784496
FAM47DP	76.7171589	-1.638515074	0.571878379	-2.865146041	0.00416817	0.130375662
LOC105377258	18.2535759	-1.637768262	0.736340886	-2.224198455	0.026135095	0.230718009
NR0B1	18.02634266	-1.637702411	0.701172913	-2.335661261	0.019508903	0.211247646
LOC105378146	50.58508797	-1.637602218	0.531094141	-3.083449982	0.002046155	0.107526878
ISL1-DT	42.01577823	-1.636371412	0.507016495	-3.227452025	0.00124898	0.085901293
LOC124903317	26.36319412	-1.635131702	0.677904877	-2.412037082	0.015863668	0.1970438
LOC105370312	41.87390699	-1.634519957	0.612918507	-2.666781863	0.007658136	0.156702457
TRIM51HP	28.36578028	-1.634442747	0.686197573	-2.381883602	0.017224341	0.20217292
GS1-600G8.3	37.16217894	-1.634215564	0.59275595	-2.75697876	0.005833814	0.141985567
OR7E162P	14.02858371	-1.633608878	0.798589838	-2.045616912	0.040794076	0.268380201
FAM120B	67.97474065	-1.63359825	0.431816185	-3.783087128	0.000154895	0.034235248
FAM220BP	14.67653145	-1.632883475	0.823968863	-1.981729589	0.047509514	0.283267165
CYP1D1P	56.69704129	-1.632710501	0.53695645	-3.040675835	0.002360478	0.112043197
PTENP1-AS	57.83008658	-1.632686494	0.437437666	-3.732386623	0.000189674	0.037509297
LOC105377001	72.52142838	-1.630877417	0.455919421	-3.577117672	0.000347404	0.048372453
OR7E155P	23.21810718	-1.626050561	0.644518989	-2.522890078	0.011639478	0.179149678
RAP2C	49.90492276	-1.624384087	0.565873959	-2.87057579	0.00409725	0.129722482
TOLLIP	18.06184825	-1.624166201	0.737857984	-2.201190793	0.02772252	0.235171861
NBEAP5	53.76556394	-1.62271199	0.580495768	-2.795389873	0.005183716	0.138750951
DOCK11P1	34.00423949	-1.622568806	0.557287299	-2.911548151	0.003596425	0.125043138
LOC100526736	17.1534755	-1.620374764	0.820493115	-1.974879172	0.048281862	0.284855025
LOC100533845	46.54932282	-1.619207364	0.516461944	-3.135192018	0.001717417	0.098518749
SMIM43	23.13745405	-1.61849355	0.647478431	-2.499687204	0.0124303	0.182166426
LOC107987369	24.97362945	-1.617468104	0.782090895	-2.068133148	0.038627504	0.264627959
LOC124903067	15.72615344	-1.616839266	0.756118385	-2.138341427	0.032489043	0.246322494
LOC105370600	107.8633551	-1.61659926	0.420736233	-3.842310534	0.000121881	0.030786856
LOC124904862	15.42362833	-1.616420881	0.801528696	-2.016672501	0.043729701	0.274269907
LOC124906199	20.69612627	-1.615414953	0.652685004	-2.475029981	0.013322499	0.185435134
ZBED5	17.74119613	-1.614072596	0.814173954	-1.98246651	0.047427052	0.283196218
LOC285762	83.85962027	-1.61365994	0.466088147	-3.462134683	0.000535909	0.058151041
OR7E145P	13.08677657	-1.612774641	0.815557844	-1.97751104	0.047983894	0.284223387
TMEM100	53.49364991	-1.611785798	0.525812709	-3.065323014	0.00217435	0.108750073
LOC105377911	55.23403463	-1.61034301	0.57656701	-2.792984999	0.005222411	0.138990089
FASLG	34.79436536	-1.610224728	0.598387592	-2.690939365	0.007125114	0.152654179
IGH	1103.737024	-1.609578653	0.26384974	-6.10036095	1.06E-09	1.80E-05
LOC124905513	47.05838136	-1.608947234	0.643715156	-2.499470799	0.012437895	0.182166426
LOC105370497	33.71426094	-1.608410285	0.608562603	-2.642966027	0.008218328	0.161777815
KRT8P35	17.01062963	-1.608225146	0.799254851	-2.012155627	0.044203534	0.27514802
WDR36	147.8545208	-1.608013974	0.478595445	-3.35986059	0.000779818	0.067552026
LINC02058	105.075349	-1.607802258	0.422981573	-3.80111655	0.000144046	0.033306649
GIMAP7	22.16032048	-1.607691769	0.790759014	-2.033099517	0.04204247	0.270678349
LINC01632	32.3086348	-1.607057382	0.560706278	-2.866130532	0.004155229	0.13024194
OR5H1	36.23996003	-1.606728658	0.68884695	-2.33249005	0.019674926	0.211833714
NUP50P1	30.2880894	-1.605759035	0.674795443	-2.379623415	0.017330339	0.202855394
CCAT1	55.86788773	-1.605557276	0.517583195	-3.102027445	0.001922001	0.102982958
LOC107986894	38.54424423	-1.60539489	0.567723434	-2.827776335	0.004687254	0.135871348
LOC124903243	34.08359506	-1.604781994	0.800056255	-2.005836446	0.044873701	0.277247901
RPS2P27	20.05518124	-1.60448275	0.710519948	-2.258181147	0.023934368	0.224827243
HNRNPA1	40.45748003	-1.604198854	0.527055105	-3.043702336	0.002336862	0.111792227
SPRR2F	36.57693651	-1.603155338	0.68698728	-2.333602652	0.019616538	0.211787703
PTTG1	39.64421051	-1.601002235	0.569510029	-2.811192345	0.004935827	0.136420472
LOC105378210	66.10939062	-1.600843208	0.440470039	-3.634397498	0.000278631	0.044296159
LOC102723847	55.52849493	-1.600771323	0.558624144	-2.865560572	0.004162716	0.130340717
ARRDC3	42.34817311	-1.600097364	0.661277972	-2.419704621	0.015533119	0.194545841
LINC01365	28.96353864	-1.599496073	0.58972602	-2.712269797	0.006682418	0.148350664
LOC105379442	26.68256465	-1.598564822	0.656072848	-2.43656604	0.014827462	0.191343978
WASH7P	31.9281586	-1.597550785	0.698605912	-2.286769633	0.022209273	0.220152634
LOC107984996	15.7066934	-1.597189789	0.801267602	-1.993328801	0.046225455	0.280932257
LOC105378984	41.42880616	-1.595819066	0.571587886	-2.791904982	0.005239874	0.139004733
ASAH2B	61.15051476	-1.595667737	0.46139771	-3.458334758	0.000543526	0.058245866
LOC105376085	39.10111459	-1.59523387	0.652212396	-2.445880942	0.014449871	0.190120235
LOC101927510	15.25474427	-1.594849266	0.781595638	-2.040504309	0.041300122	0.269443999
LINC02806	44.57639802	-1.593714619	0.503456609	-3.165545133	0.001547926	0.094124887
LINC02266	16.44429789	-1.59360235	0.810048444	-1.967292651	0.049149482	0.286621433
OR10G7	23.73052926	-1.592854875	0.695095816	-2.291561591	0.021930954	0.219229495
LOC100287610	92.14829075	-1.592635811	0.535266431	-2.975407606	0.002925995	0.119456235
GPR85	28.13256219	-1.59226811	0.653085128	-2.438071304	0.014765861	0.191343978
CICP26	22.70868783	-1.591708985	0.693785665	-2.29423735	0.021776869	0.218885445
LINC02720	48.80678338	-1.591666682	0.474530677	-3.354191331	0.000795973	0.068160828
LOC105377459	173.1700092	-1.5894738	0.340392513	-4.669532199	3.02E-06	0.003546563
LOC105376005	21.49514225	-1.588308502	0.699651036	-2.270143858	0.023198856	0.223421971
TRIM49D2	16.96361563	-1.587422608	0.776427523	-2.044521297	0.040902076	0.268577553
DDX18P4	21.54543908	-1.586843875	0.705733911	-2.248501665	0.024544219	0.226848144
SOWAHCP4	37.95048394	-1.585801096	0.567812836	-2.792823612	0.005225017	0.138990089
SEMG1	21.42155725	-1.584588898	0.72792799	-2.176848423	0.029491879	0.239773163
ETAA1	57.11755282	-1.583820137	0.582258734	-2.720131181	0.006525602	0.147262071
SLITRK3	40.80183506	-1.581623367	0.669015512	-2.364105672	0.018073657	0.205942396
LINC02167	104.4369707	-1.58162128	0.545719915	-2.898228992	0.003752765	0.12746255
LOC105378801	87.37734905	-1.58149893	0.380143295	-4.160270488	3.18E-05	0.017135375
SPANXN4	64.00938094	-1.581396429	0.482879388	-3.274930485	0.00105688	0.078998113
GABRA1	220.9004623	-1.579363332	0.42207575	-3.741895456	0.000182637	0.037249557
LOC105372201	22.379408	-1.579115645	0.796916921	-1.981531077	0.047531748	0.283267165
LOC124904961	22.16408814	-1.578988194	0.737727112	-2.140341827	0.032327152	0.245962862
LINC01593	18.39871016	-1.578388027	0.729302193	-2.164244181	0.030445614	0.241516044
DLGAP2	940.2310423	-1.577938178	0.336764612	-4.685581918	2.79E-06	0.003546563
LOC124901058	75.02608938	-1.576923838	0.405596256	-3.887915177	0.000101109	0.028308926
LOC107986954	22.06894203	-1.576461423	0.713049491	-2.210872378	0.027044676	0.233200205
MAGEC1	76.73489938	-1.576153225	0.604267384	-2.608370511	0.009097442	0.167757633
LRRC37A6P	72.42470277	-1.573912216	0.421638082	-3.732851185	0.000189324	0.037509297
FRG1EP	189.8138916	-1.569277844	0.351503228	-4.464476337	8.03E-06	0.006893372
LINC00442	25.86967745	-1.568687055	0.623419994	-2.516260419	0.011860751	0.180335007
PLGLA	41.12811793	-1.567946291	0.543587152	-2.884443247	0.003921064	0.128671693
LINC02483	47.97352895	-1.567232782	0.575512427	-2.723195379	0.006465381	0.147118006
LOC124901501	17.01430513	-1.565202817	0.731531012	-2.139626061	0.032384999	0.246196429
EBLN3P	49.27022995	-1.564954142	0.568899699	-2.750843681	0.0059442	0.142602046
LOC100505851	57.22077086	-1.562052367	0.4571876	-3.416655146	0.000633955	0.062274713
LINC00326	81.10643059	-1.561843711	0.452983438	-3.447904668	0.000564953	0.059270497
LOC105377543	140.7735365	-1.560964368	0.437202637	-3.570345272	0.000356511	0.048710745
PTCSC3	40.30818532	-1.559117128	0.606460227	-2.57084811	0.010144981	0.173411409
COL1A2	146.7297598	-1.558854137	0.435934845	-3.575887896	0.000349041	0.048372453
GRP	41.27700337	-1.558017811	0.548687186	-2.839537446	0.004517899	0.13491221
ACTG1P16	18.43001632	-1.557758262	0.783104273	-1.989209249	0.046678111	0.281637627
A2MP1	27.72879135	-1.55697735	0.640723721	-2.430029199	0.015097606	0.192296166
FEM1AP2	19.58417023	-1.555935397	0.785142049	-1.981724708	0.04751006	0.283267165
PKDREJ	39.17977642	-1.555829909	0.667980656	-2.329154138	0.019850902	0.212197101
LOC105373390	109.9421577	-1.555012816	0.416060424	-3.737468705	0.000185882	0.037249557
LOC107985136	70.37225356	-1.554217412	0.450691695	-3.448515758	0.000563677	0.059270497
MTCO1P18	13.9558676	-1.55301947	0.789610432	-1.966817315	0.049204276	0.286745119
LINC02134	28.41596539	-1.551352787	0.682285672	-2.273758414	0.022980516	0.222360478
GPR37	99.78613047	-1.55120578	0.409213722	-3.790698345	0.000150224	0.033861362
LINC02392	31.58629167	-1.550310108	0.77899623	-1.990138141	0.04657572	0.281637627
MSNP1	23.06371759	-1.548560481	0.658413795	-2.351956311	0.018674968	0.208448151
LOC107986968	66.04578168	-1.547346132	0.607020545	-2.549083626	0.01080064	0.176252134
IFIT2	41.48244264	-1.547108251	0.642125344	-2.409355534	0.015980722	0.197680867
LOC124900768	86.43372365	-1.545483056	0.481578084	-3.209205542	0.001331023	0.088126038
LINC00997	36.95690918	-1.543897374	0.537223529	-2.873845414	0.004055074	0.129672995
PRG4	74.46207399	-1.543559799	0.483492814	-3.192518591	0.001410379	0.091025883
C8orf88	90.60127817	-1.542240191	0.409453767	-3.766579568	0.000165499	0.035064986
LINC02313	23.67868714	-1.540467088	0.647072836	-2.380670308	0.017281171	0.202358672
LOC124904869	50.79171969	-1.538471978	0.492730037	-3.122342588	0.00179418	0.100618029
LOC387770	119.719651	-1.537881108	0.371060437	-4.144556936	3.40E-05	0.017135375
CSP3	21.36253874	-1.537854963	0.714723206	-2.151679071	0.03142264	0.243813404
INSL4	23.06700399	-1.537477266	0.74943816	-2.051506511	0.040217646	0.267727677
LOC105373828	24.31988895	-1.536879129	0.66994475	-2.29403862	0.02178828	0.218885445
FAM66E	46.34302412	-1.535882625	0.573620213	-2.677525285	0.007416825	0.155012298
PCDH18	49.85787726	-1.535760801	0.604023485	-2.542551471	0.011004639	0.177107559
GAGE10	55.65113182	-1.534107824	0.493739644	-3.107118987	0.001889203	0.102504631
LINC02701	47.56419505	-1.533618723	0.507065415	-3.024498767	0.002490455	0.114006589
MIR124-2HG	61.03077302	-1.532562984	0.481042816	-3.185918036	0.001442955	0.091025883
PTGS2	31.38280181	-1.531915351	0.657184872	-2.3310265	0.019751962	0.211968668
LOC102724491	23.48264474	-1.531759353	0.66331967	-2.309232518	0.020930682	0.216265289
ANXA1	77.90871337	-1.531729431	0.533818794	-2.86938086	0.004112762	0.129722482
ZNF330	76.04366031	-1.530187349	0.540204236	-2.832608942	0.004616983	0.135177837
PGM5P2	251.8463158	-1.529190176	0.30768005	-4.970066065	6.69E-07	0.001734378
GKN1	32.91468371	-1.52816919	0.604859118	-2.526487812	0.011520939	0.179149678
LOC105374736	106.0735863	-1.527672351	0.421324731	-3.625878661	0.000287981	0.045085457
LOC101927268	62.02381139	-1.527553209	0.439562618	-3.47516633	0.000510537	0.057262024
LOC105370026	90.03222032	-1.525315252	0.431443828	-3.535373908	0.000407199	0.050017534
ANKRD20A12P	43.23251929	-1.522505458	0.505602338	-3.011270605	0.002601569	0.115340059
TUBBP9	37.1136985	-1.522118264	0.522211463	-2.914754599	0.003559683	0.125043138
LOC124904601	23.18363089	-1.522101162	0.650245769	-2.340809021	0.019242007	0.210386137
FAM200B	40.98574811	-1.521502087	0.676674122	-2.24850048	0.024544295	0.226848144
MKI67	259.4660331	-1.521293658	0.408154129	-3.727252889	0.000193578	0.037872011
LOC107986997	754.8710284	-1.520968277	0.327927511	-4.63812344	3.52E-06	0.00377441
TBC1D3P3	32.70653956	-1.52081083	0.765794888	-1.985924499	0.047041708	0.282015696
LOC105379263	123.2279799	-1.51809275	0.386409042	-3.928719533	8.54E-05	0.027008368
BMP10	43.09909853	-1.517491289	0.616393014	-2.461889178	0.013820736	0.187394426
RPH3AL	1010.020597	-1.517213511	0.410872163	-3.692665617	0.000221916	0.040636406
LOC105375971	187.00619	-1.516380033	0.456516106	-3.321635342	0.000894916	0.072703434
LOC124902106	40.99182405	-1.515310491	0.520126815	-2.913348143	0.003575757	0.125043138
LOC124901811	35.67105445	-1.515198943	0.560032274	-2.705556474	0.006819005	0.149396851
RASA3	100.4800466	-1.514411734	0.37371597	-4.052306714	5.07E-05	0.020600618
IGKV1OR22-1	17.04096039	-1.513947897	0.724620762	-2.08929688	0.036681007	0.259432926
LOC105374137	23.75340602	-1.513893342	0.661437455	-2.288792884	0.022091389	0.219769173
LINC00911	125.2214814	-1.512208459	0.380406881	-3.975239495	7.03E-05	0.024171433
FAM90A1	86.00832103	-1.510965095	0.451068082	-3.349749532	0.000808847	0.068160828
ARHGAP42P4	24.24030692	-1.50988589	0.631170286	-2.392200526	0.016747689	0.200900012
TFF2	61.97365694	-1.509659684	0.589854756	-2.559375283	0.010486047	0.174537652
AMY2B	139.7460873	-1.508195036	0.449923875	-3.35211159	0.000801977	0.068160828
LOC105377295	107.0415989	-1.507674342	0.370057678	-4.074160414	4.62E-05	0.020413882
RBM12B	47.06190554	-1.507464753	0.536434889	-2.810154195	0.004951777	0.136638638
P2RY1	23.70731512	-1.507305326	0.706941161	-2.132151032	0.032994433	0.247985189
FBXO5	54.91862227	-1.506847713	0.503546924	-2.992467316	0.002767323	0.11885761
LOC105371661	72.87384204	-1.506763174	0.506955315	-2.972181431	0.002956919	0.119787097
LOC124902418	224.5863817	-1.506723473	0.327247881	-4.604226836	4.14E-06	0.004148152
LINC01735	33.51412744	-1.505304208	0.580018703	-2.595268395	0.009451708	0.170431247
GLIDR	62.13645403	-1.505249423	0.42139038	-3.572102008	0.000354127	0.048606009
LOC105374003	61.60181692	-1.505141548	0.506041234	-2.97434566	0.002936141	0.119456235
IMPDH1P5	27.96215717	-1.503889561	0.604134432	-2.48932933	0.012798435	0.183683999
LOC124903401	60.03315572	-1.502419168	0.481549694	-3.119967027	0.001808713	0.100681666
LOC440570	26.3170641	-1.502234847	0.659747192	-2.276985587	0.022787086	0.22218686
LOC107987371	18.65576573	-1.501784623	0.761097616	-1.973182666	0.048474755	0.285237341
LOC124901809	90.5665922	-1.501740149	0.488489628	-3.074251866	0.002110312	0.107831132
SPANXN3	53.31124372	-1.49977124	0.503150402	-2.980761285	0.002875328	0.119456235
LOC124905312	18.93959081	-1.49931558	0.731221141	-2.050427013	0.040322779	0.267977543
PI15	133.2171089	-1.497435192	0.3965415	-3.776238279	0.000159215	0.034630277
ASXL3	731.2757762	-1.495950837	0.385141318	-3.884160866	0.000102684	0.028317207
MST1P2	48.62771267	-1.494263769	0.486081464	-3.074101524	0.002111376	0.107831132
LOC105377996	60.3774315	-1.492453136	0.500512755	-2.981848359	0.002865139	0.119456235
LOC105373201	42.49582676	-1.492249368	0.500288177	-2.9827796	0.002856436	0.119456235
LOC105370340	33.17581658	-1.491924059	0.667751043	-2.234251933	0.025466501	0.229339118
RBM15	36.39064272	-1.489140632	0.737449385	-2.019312323	0.043454768	0.273723149
CFHR1	50.95210099	-1.48790403	0.540408361	-2.753295726	0.005899858	0.142444835
MIR222HG	93.11941335	-1.486672178	0.418412838	-3.55312276	0.000380687	0.049530025
LOC107985116	26.51988384	-1.48646073	0.649708762	-2.28788777	0.022144058	0.220049642
LOC105376939	41.79061915	-1.486342331	0.536054718	-2.772743679	0.005558588	0.140064973
LOC102724637	309.3501015	-1.484765651	0.351724156	-4.221392323	2.43E-05	0.014519359
LOC124902043	111.0387488	-1.483965425	0.481895955	-3.079431173	0.002073963	0.107784496
LOC105369448	24.63399825	-1.482633578	0.624751618	-2.373156844	0.017636773	0.203198067
GOLGA6C	47.88450878	-1.482624955	0.546202735	-2.714422431	0.006639145	0.148350664
HEPACAM2	176.5364383	-1.481363488	0.490769716	-3.018449264	0.002540719	0.114846702
LOC107985256	26.82644357	-1.480604555	0.617909395	-2.396151549	0.016568238	0.200009911
LOC102724417	48.67265502	-1.479156424	0.607438823	-2.43507061	0.014888884	0.191353903
CTLA4	31.26289966	-1.479144259	0.627336628	-2.357815873	0.018382808	0.206799715
FAM230E	72.87125173	-1.477781827	0.520149814	-2.841069604	0.00449625	0.13491221
TPO	296.1211273	-1.477666918	0.384817013	-3.839920969	0.000123074	0.030828992
LOC105371204	96.1315341	-1.477252338	0.455258922	-3.244861914	0.001175076	0.082458717
TFAP2B	107.0303076	-1.476928208	0.484359014	-3.049242739	0.00229419	0.111407215
LOC101927358	56.89984498	-1.475600802	0.684582606	-2.155475159	0.03112467	0.242817667
LYRM4	21.31217052	-1.475491956	0.704113576	-2.095531185	0.036123799	0.258151793
FRG1CP	224.56202	-1.474918132	0.355492139	-4.148947246	3.34E-05	0.017135375
TRIM51EP	28.75340982	-1.473900175	0.656326509	-2.24568131	0.024724428	0.227554068
CTAGE10P	24.85094504	-1.473010766	0.667954942	-2.205254687	0.027436228	0.234265998
LOC124904665	29.69778396	-1.470963699	0.676338646	-2.17489228	0.02963819	0.240009128
KRT1	26.65902944	-1.470379909	0.646438038	-2.274587543	0.022930684	0.222360478
CTSLP6	23.16976156	-1.469983487	0.656889876	-2.237792879	0.025234565	0.228954358
TRIM77	42.85061496	-1.469032004	0.616980615	-2.381001879	0.017265624	0.202255413
LOC124906217	26.3513635	-1.46660241	0.615912326	-2.381186976	0.01725695	0.202251133
LINC02997	34.46676149	-1.465937571	0.591586265	-2.477977698	0.01321294	0.185190398
LOC105375150	28.82045927	-1.464122795	0.637646323	-2.296136184	0.021668096	0.218490467
LOC101928906	21.00815881	-1.462155352	0.741056465	-1.973068748	0.04848773	0.285237341
L3HYPDH	86.67413984	-1.461749162	0.432411735	-3.380456739	0.000723655	0.065261001
RGS4	31.81116632	-1.461388872	0.667936627	-2.187915457	0.028675761	0.237455841
LOC107986049	52.53408118	-1.45903802	0.668229958	-2.183437008	0.029003643	0.238202325
H3-3B	23.62671374	-1.458142498	0.659154478	-2.212140774	0.02695694	0.232844439
LINC01866	45.48922832	-1.457228146	0.575209905	-2.533384999	0.01129668	0.17846493
UBC	57.01390662	-1.456926257	0.657830857	-2.214742955	0.026777713	0.232652348
LRRC37A10P	48.12886262	-1.455795331	0.549295234	-2.650296672	0.008042112	0.160091284
LOC101927636	49.47694494	-1.45386484	0.472332713	-3.078052399	0.002083583	0.107784496
AMY2A	26.94816772	-1.451937025	0.643002866	-2.258056846	0.023942116	0.224827243
ALKAL2	29.00206061	-1.451565701	0.641583739	-2.262472709	0.023668213	0.224297248
LOC105377546	40.19348021	-1.450625272	0.559992821	-2.590435481	0.009585459	0.17099662
RFPL4AL1	33.39816803	-1.45009322	0.637643274	-2.274144933	0.022957274	0.222360478
MSANTD4	44.68630712	-1.449875141	0.578188373	-2.507617255	0.012154825	0.18162887
LINC02397	77.64691178	-1.449657112	0.484721062	-2.990703777	0.002783354	0.11885761
FLJ39095	36.10607068	-1.447917194	0.570074153	-2.539875182	0.011089204	0.17735312
LINC01115	96.67425679	-1.447188776	0.356862748	-4.055309177	5.01E-05	0.020600618
LOC101929510	53.76234168	-1.443612615	0.482928079	-2.989291111	0.002796256	0.11885761
LOC105378644	44.39120116	-1.442196056	0.501965305	-2.873099077	0.004064666	0.129672995
LOC105372937	41.03020146	-1.441529779	0.707444147	-2.037658781	0.041584069	0.270323428
LOC105375975	24.22980071	-1.440764399	0.652953008	-2.206536123	0.027346484	0.234021149
LOC105379339	42.85133794	-1.439742435	0.615794573	-2.33802391	0.019386008	0.210791571
CALB1	69.49116452	-1.439681	0.556334033	-2.587799621	0.009659115	0.171395125
LOC124905225	44.17433771	-1.436826715	0.523370226	-2.745335221	0.006044912	0.143523138
IMPDH1P3	24.65978985	-1.43436286	0.658035039	-2.179766692	0.02927476	0.239382485
NF1P8	60.67975229	-1.433185531	0.599401836	-2.391026262	0.016801351	0.200985049
LINC01645	74.30010744	-1.432263171	0.435949881	-3.285384931	0.001018431	0.077668909
UCP1	48.06700232	-1.431392169	0.470089085	-3.044938111	0.002327282	0.111792227
PRKAB2	82.166251	-1.431231802	0.467399539	-3.062116418	0.00219778	0.109014944
GEMIN4	57.66546375	-1.431150381	0.473677749	-3.021358684	0.002516431	0.11426192
LOC105374336	25.87530504	-1.430723953	0.686366714	-2.084489128	0.037115698	0.26093686
KRT18P22	20.80966902	-1.429901764	0.703823936	-2.03161855	0.042192287	0.270725128
KCNA1	34.49232932	-1.429745788	0.578184232	-2.472820441	0.013405148	0.185517798
GOLGA8EP	44.5260777	-1.428012157	0.697319786	-2.047858366	0.040573879	0.268263201
LOC124900709	30.16949329	-1.427961019	0.665630623	-2.145275428	0.031930832	0.24533377
LOC105369855	36.90569761	-1.427655555	0.56778749	-2.514418828	0.011922875	0.180783121
LOC112268286	33.11067013	-1.427597333	0.704905555	-2.025232063	0.042843541	0.271911684
LOC105377861	128.8601473	-1.425821625	0.41851138	-3.406888538	0.00065708	0.063440754
HLA-DRB1	39.54522257	-1.425167528	0.609148177	-2.339607309	0.019304025	0.210555701
MIR4307HG	148.4853998	-1.425100847	0.450064318	-3.166438198	0.001543181	0.094124887
LOC105377282	44.16500652	-1.424863129	0.479628737	-2.970762632	0.002970613	0.120018349
LINC02534	38.98343745	-1.424103241	0.584779415	-2.435282783	0.014880156	0.191353903
LOC105371257	162.6054602	-1.423683649	0.420870937	-3.382708386	0.000717748	0.065261001
LOC105377853	45.82385218	-1.423395168	0.560542366	-2.539317731	0.01110689	0.17735312
LOC105379220	29.83225492	-1.422142088	0.661681522	-2.149284876	0.031611825	0.244511909
LOC124902162	107.6637003	-1.422026515	0.366333856	-3.881777491	0.000103696	0.028336274
OR2AG2	33.11204313	-1.421302117	0.626572486	-2.268376203	0.023306287	0.22379009
LOC105373954	37.14044671	-1.419967359	0.608722739	-2.332699715	0.019663911	0.211833714
KRT8P10	26.93665537	-1.419471508	0.635127499	-2.234939456	0.025421324	0.229333605
FAM41C	55.39990539	-1.41598852	0.445276218	-3.180022791	0.001472635	0.092028953
LOC102724818	40.6928413	-1.415813692	0.638095887	-2.218810247	0.026499637	0.231742926
LOC124904094	30.11117949	-1.415167924	0.659921833	-2.144447801	0.031997024	0.245356769
LOC105377952	78.62136588	-1.414934632	0.423842133	-3.33835294	0.000842766	0.070039797
LOC107984020	25.4540805	-1.414271551	0.720429072	-1.963096169	0.049635001	0.287405906
OR52N2	54.01535675	-1.413963123	0.502705027	-2.812709336	0.004912604	0.136420472
LOC107985952	20.92645974	-1.413266091	0.707847319	-1.996569108	0.045872011	0.279853351
SNHG27	143.2019987	-1.413092796	0.361681374	-3.907010137	9.34E-05	0.027008368
LOC105377029	20.04358748	-1.412791102	0.683133602	-2.068103661	0.038630277	0.264627959
SFTPA1	26.70058704	-1.412089882	0.706117796	-1.999793646	0.045522551	0.278745643
LOC105369875	78.1724953	-1.411278629	0.481886419	-2.928654086	0.003404331	0.124489989
ARPP21	622.3222759	-1.41109495	0.392800832	-3.592392974	0.000327655	0.04820197
TMEM18	82.389331	-1.410732479	0.417786027	-3.376686602	0.000733646	0.065293305
SLC17A6	201.2701906	-1.410688957	0.378722241	-3.7248643	0.00019542	0.037872011
LOC107986138	93.32904526	-1.41022411	0.452755352	-3.114759671	0.001840948	0.101909884
LOC124902024	45.68897045	-1.410124353	0.568983237	-2.478323194	0.013200152	0.185190398
LOC105375358	69.1286849	-1.410076937	0.519806311	-2.712696841	0.006673813	0.148350664
LOC107986575	37.9166192	-1.409849209	0.55625761	-2.534525703	0.011259967	0.178138598
MST1	34.42473644	-1.409656768	0.584979928	-2.40975237	0.015963351	0.197547294
SHPRH	283.3437332	-1.409497435	0.372423884	-3.784659083	0.000153919	0.034235248
LOC107986287	39.49436714	-1.409493952	0.525203443	-2.683710416	0.007281014	0.153957829
LOC100288208	34.94577055	-1.409045299	0.569828297	-2.472754174	0.013407633	0.185517798
LINC01886	104.6577202	-1.409007317	0.42814793	-3.29093572	0.000998547	0.076869072
ITM2A	21.76129214	-1.405360564	0.694047888	-2.024875498	0.04288015	0.271927095
GIMAP4	37.37723648	-1.405201617	0.535724075	-2.622995087	0.008716053	0.165075939
FEM1C	84.99666945	-1.404399956	0.504482278	-2.783843985	0.005371887	0.139004733
BEND3P1	44.07416697	-1.404175036	0.549561158	-2.555084209	0.010616211	0.175301075
LINC01410	221.9737631	-1.403833067	0.384905843	-3.647211633	0.000265102	0.043784
LOC105378761	43.10800382	-1.40364731	0.517464406	-2.712548525	0.0066768	0.148350664
LOC124901662	53.13498782	-1.403139504	0.505948239	-2.773286663	0.005549321	0.140064973
LOC105370733	198.9707523	-1.402641834	0.32508698	-4.314666285	1.60E-05	0.011439896
CES1P2	187.2671589	-1.402322245	0.395171556	-3.548641654	0.000387224	0.049530025
GPR65	33.09809586	-1.402229415	0.580786993	-2.414360914	0.01576284	0.196115564
LOC105373682	62.15127216	-1.401775778	0.567705676	-2.469194578	0.013541756	0.186702779
LOC124901390	57.92711305	-1.401104647	0.568414807	-2.464933405	0.013703872	0.187191689
LOC107986525	59.95435531	-1.400898477	0.445116816	-3.147260282	0.001648082	0.096980199
LINC02101	56.15959853	-1.398716365	0.602440292	-2.321751024	0.020246346	0.213317098
LOC101927410	25.03117956	-1.398665672	0.695006239	-2.012450527	0.044172467	0.27514802
FADS2B	55.15899531	-1.397994934	0.574869429	-2.43184776	0.01502202	0.191821111
SLC38A4	261.9353569	-1.397539142	0.37078945	-3.769090899	0.000163843	0.035064986
BHLHE40	27.04480994	-1.39742035	0.698778641	-1.999804042	0.045521428	0.278745643
LOC107986338	269.2083713	-1.397039968	0.310129546	-4.504698075	6.65E-06	0.006054372
GSTA1	75.39300035	-1.396971942	0.449238912	-3.10964145	0.001873146	0.102202368
LOC124900936	22.22701865	-1.3945578	0.698117161	-1.997598508	0.045760205	0.279517579
LOC102723393	35.88255018	-1.394203768	0.684358039	-2.037243209	0.041625676	0.270535392
PHF20L1	304.3496419	-1.393017941	0.460049332	-3.02797514	0.002461983	0.113678585
OR4Q3	75.91262285	-1.392367144	0.499795951	-2.785871197	0.005338408	0.139004733
LOC124902045	52.07451989	-1.39179545	0.454428208	-3.06274	0.002193205	0.108967863
ARPP19P1	26.92165757	-1.39041112	0.625885339	-2.221510929	0.026316375	0.231078369
LOC105373996	46.23859099	-1.390182826	0.514907524	-2.699868928	0.00693668	0.150681916
TAF1D	50.44461213	-1.389773712	0.585014609	-2.375622233	0.017519389	0.203011019
OVGP1	39.22283987	-1.389580903	0.586245595	-2.370305066	0.017773413	0.204141699
SERTM2	29.27309348	-1.389345799	0.634802561	-2.188626644	0.028623988	0.237298459
LOC105374630	39.62408541	-1.389023144	0.53107966	-2.615470426	0.008910464	0.165889495
LOC105376242	145.2068241	-1.388321584	0.359833684	-3.858231303	0.000114211	0.029852648
LOC107985174	28.3802438	-1.38759234	0.704559628	-1.969446283	0.048901865	0.286422376
LOC124904190	27.96062179	-1.386247679	0.661952104	-2.094181242	0.036243838	0.25859329
LINC00643	60.11742334	-1.386084162	0.617008034	-2.246460476	0.024674528	0.227406663
LOC112268015	46.47794336	-1.38600548	0.559342586	-2.477918745	0.013215124	0.185190398
SPINT4	32.61668589	-1.3848054	0.567953656	-2.438236615	0.01475911	0.191343978
CCDC196	42.0291167	-1.383838412	0.55903575	-2.475402357	0.013308615	0.185435134
LOC107986154	65.39271265	-1.382341481	0.45201601	-3.058169293	0.002226937	0.109736898
TLR4	65.71530796	-1.381902668	0.520787935	-2.653484413	0.007966545	0.159325599
LOC105375962	41.67727091	-1.381845342	0.605561268	-2.28192491	0.022493774	0.221154844
HSF2	156.533968	-1.381815727	0.442022083	-3.126123739	0.00177127	0.099705256
TTN	453.5252791	-1.381194326	0.406601619	-3.396922841	0.000681482	0.064014567
MPEG1	32.68039721	-1.38018172	0.633563825	-2.178441483	0.029373184	0.239773163
LOC105370601	109.9013255	-1.380099856	0.411127552	-3.3568654	0.000788315	0.067752586
OR6Y1	51.32012684	-1.379929015	0.522164417	-2.642709788	0.00822455	0.161794331
FAM111B	102.2381514	-1.379445641	0.41296922	-3.340311032	0.000836846	0.069874324
LOC105376461	31.08446711	-1.379078927	0.561028325	-2.458127097	0.013966374	0.187968852
TRPA1	157.5934402	-1.37877165	0.411324439	-3.352029488	0.000802215	0.068160828
LOC105376058	67.88389171	-1.378633574	0.407119393	-3.386312711	0.000708386	0.065261001
ANK3-DT	44.95776477	-1.377513316	0.641003058	-2.14899648	0.031634679	0.244511909
LUM	48.50979856	-1.375589334	0.53533156	-2.569602534	0.010181526	0.173594146
LOC101927961	34.39653604	-1.374835088	0.593796628	-2.315329903	0.020594884	0.214653826
ZRANB2	54.80310366	-1.373180438	0.557382088	-2.463624986	0.013753993	0.187191689
ARHGAP42P1	20.60923801	-1.372997882	0.677405856	-2.026846787	0.042678084	0.271607079
AKAP4	26.08808322	-1.372834384	0.63780351	-2.152440937	0.031362642	0.243599398
CT45A10	45.88310095	-1.371933197	0.563012397	-2.436772626	0.014818994	0.191343978
LOC124902125	92.98735017	-1.371906744	0.391674814	-3.502667758	0.000460624	0.05451136
CCDC168	169.5306201	-1.371467017	0.404657936	-3.389200845	0.000700966	0.06483185
DEFB112	40.731681	-1.370782746	0.560774324	-2.444446342	0.014507466	0.19017877
LOC105378308	141.4105022	-1.370196625	0.417766945	-3.279811012	0.001038766	0.078298287
CLEC2B	74.03302407	-1.37014479	0.551622536	-2.483844839	0.012997243	0.184284959
AFP	84.25177439	-1.370066795	0.457805568	-2.992682681	0.002765371	0.11885761
PIPSL	30.33607735	-1.367322094	0.607432277	-2.250986894	0.024386367	0.226687879
GABRA4	296.7493587	-1.366714267	0.37251905	-3.668843961	0.00024365	0.04209119
XIST	139.9433063	-1.365558272	0.354976351	-3.846899287	0.000119622	0.030472212
LOC102724902	101.2140534	-1.365523328	0.371875961	-3.671986014	0.000240673	0.042071187
LOC107986294	190.6153446	-1.365376757	0.453252071	-3.012400482	0.002591904	0.115331255
TCP11X3P	69.66802805	-1.365245198	0.424666398	-3.214865141	0.001305058	0.087355267
LINC02796	102.0576365	-1.365012978	0.497381935	-2.744395968	0.006062237	0.143523138
LOC107986636	59.2805211	-1.364022156	0.562288446	-2.425840625	0.015272976	0.19305735
FAM230D	72.25648244	-1.363963767	0.577818637	-2.360539588	0.01824837	0.206753954
PPP1R3A	166.2423663	-1.363613479	0.427217896	-3.191845409	0.00141367	0.091025883
LOC101448202	210.4461833	-1.362752542	0.380747961	-3.579146006	0.000344719	0.048372453
LINC02735	29.52219923	-1.362634219	0.629691554	-2.16397093	0.03046658	0.241516044
LOC105377152	109.0940062	-1.362442859	0.486513977	-2.800418743	0.005103635	0.137341252
LRATD1	93.50380428	-1.36069545	0.392421048	-3.467437478	0.000525446	0.057643723
PCGEM1	114.2033535	-1.360013023	0.426805509	-3.186493603	0.001440087	0.091025883
MROH5	57.30496652	-1.359314998	0.65109468	-2.087737834	0.03682149	0.259938273
RNA18SP	39.4221427	-1.359076092	0.686918609	-1.978511099	0.047871078	0.283887732
LOC105372073	177.2962093	-1.357551524	0.358099679	-3.790987831	0.000150049	0.033861362
LOC101928273	342.8101245	-1.357306659	0.282662876	-4.801856826	1.57E-06	0.002570762
FLJ36000	60.46064464	-1.357034195	0.585947378	-2.315965982	0.020560126	0.214514693
LOC102724983	147.9814257	-1.356991716	0.375724266	-3.611669083	0.000304233	0.046293288
CD44-DT	23.26088823	-1.356659159	0.666604766	-2.035177707	0.041832995	0.270678349
NDUFAF4	49.01939387	-1.356228423	0.480283274	-2.823809399	0.00474566	0.136352891
CSN3	55.63068418	-1.355584836	0.630460077	-2.150151747	0.031543214	0.244289086
LOC124901140	29.2614042	-1.355363488	0.638076005	-2.124141134	0.033658344	0.25033387
LOC124901122	60.06758017	-1.355051643	0.443512112	-3.055275394	0.002248539	0.110147411
TMEM218	77.30590995	-1.354863646	0.433059139	-3.128588048	0.001756484	0.099431536
FIGNL1	32.32535611	-1.354836513	0.651087456	-2.080882531	0.03744466	0.261573093
PSMD6-AS2	28.238761	-1.354506009	0.644163853	-2.1027352	0.035488923	0.25614465
PTPRC	152.5098039	-1.354351331	0.452837566	-2.990810467	0.002782381	0.11885761
POTEE	205.5338744	-1.353434828	0.345015974	-3.922817871	8.75E-05	0.027008368
LOC107984182	45.47799941	-1.353259488	0.487557943	-2.775586996	0.005510216	0.139787048
ANKRD1	38.33428996	-1.35282485	0.644926923	-2.097640526	0.035936912	0.257422325
ZNF629	62.59313738	-1.351084957	0.461959502	-2.924682685	0.003448076	0.124553768
LOC107984579	42.19513348	-1.351067149	0.642567605	-2.102607008	0.035500137	0.25614465
LOC105371680	43.32727968	-1.350736421	0.621739963	-2.172510214	0.0298172	0.24015949
OR8B8	40.47474845	-1.350349457	0.564029779	-2.394110216	0.016660741	0.200723538
LOC105377950	107.182314	-1.350052007	0.379301155	-3.559314249	0.000371824	0.049454292
LOC101928234	38.28602749	-1.347800421	0.536758251	-2.511000843	0.012038941	0.181340775
P2RY10	62.71539505	-1.34764303	0.432893282	-3.113106823	0.00185129	0.101919277
LINC01986	75.46636846	-1.347212142	0.484214225	-2.782264691	0.005398099	0.139004733
LOC105376639	82.33354216	-1.347043682	0.530458362	-2.539395699	0.011104415	0.17735312
LOC105376243	44.51403775	-1.346797963	0.598528919	-2.250180268	0.024437504	0.226687879
RFPL4A	31.35534122	-1.346420323	0.672218963	-2.002949034	0.045182759	0.278013407
CLCA1	33.50585038	-1.346057314	0.54200028	-2.483499297	0.013009859	0.184376877
LOC105377370	57.68528219	-1.345634368	0.510886937	-2.633918137	0.008440584	0.16368742
LOC105374550	50.25809583	-1.34477094	0.566535198	-2.373675887	0.017612003	0.203198067
LOC124900623	140.3836102	-1.343622148	0.379190766	-3.54339364	0.000395013	0.050017534
LOC124902218	29.69573554	-1.343067569	0.626902027	-2.142388303	0.032162248	0.245875965
OR2AJ1	45.93440547	-1.343022596	0.521705206	-2.574294029	0.010044487	0.173411409
LONRF1	41.74754467	-1.342622346	0.600719593	-2.2350234	0.025415813	0.229333605
IL20	27.27900082	-1.342502058	0.639623057	-2.098895659	0.0358261	0.257077281
SLC6A14	90.50578287	-1.342226703	0.45244549	-2.966604224	0.003011083	0.120223009
LOC105373369	24.53859695	-1.341586975	0.67054147	-2.000751684	0.045419157	0.278548549
BMP3	115.8782485	-1.341026423	0.483543642	-2.773330691	0.00554857	0.140064973
LCAL1	45.9669002	-1.338916627	0.584785499	-2.289585889	0.022045334	0.21972467
LOC124908060	22.91960031	-1.338399323	0.681163403	-1.964872624	0.049428982	0.287228508
GABRG2	349.4537986	-1.338204244	0.390679193	-3.42532766	0.000614058	0.061446672
LINC01069	75.5437126	-1.337962889	0.518659844	-2.579653902	0.009889938	0.17296765
LOC105376635	134.2900868	-1.337289272	0.418753055	-3.193503321	0.001405577	0.091025883
SMLR1	48.16728973	-1.336138051	0.513256263	-2.603257179	0.009234265	0.168634743
PGM5P4	137.9917716	-1.335887853	0.376038992	-3.552524822	0.000381553	0.049530025
LOC105377300	83.723356	-1.33539703	0.443375454	-3.011887596	0.002596287	0.115331255
LINC01601	101.2085486	-1.334664761	0.388782218	-3.432936738	0.000597081	0.060634019
IL1A	45.23932503	-1.333950055	0.561363798	-2.376266621	0.017488821	0.203011019
LINC01793	94.17756184	-1.333922018	0.455383179	-2.929229887	0.00339803	0.124489989
LINC01912	31.57143836	-1.333797921	0.618340254	-2.157061443	0.031000877	0.24245167
LOC105372074	106.4417543	-1.331994779	0.44386374	-3.000909195	0.002691748	0.117756202
LINC00964	46.12990801	-1.331358198	0.509326871	-2.613956327	0.008950048	0.166219497
LOC348210	35.95868854	-1.33021112	0.573656358	-2.318829213	0.020404299	0.21392843
EPM2AIP1	46.69490352	-1.329863525	0.569747816	-2.334126584	0.019589095	0.211698607
MMP13	70.26918393	-1.328251668	0.518010982	-2.564138047	0.01034324	0.173885594
LINC01929	81.95010645	-1.328127132	0.485955396	-2.733022709	0.006275601	0.145218073
LOC124904606	37.40888762	-1.32775791	0.544771595	-2.437274486	0.014798441	0.191343978
LOC105377847	45.84946805	-1.327210131	0.605508843	-2.191892235	0.028387289	0.236631591
BMX	63.09646372	-1.324077906	0.468964357	-2.823408406	0.0047516	0.136352891
LOC124901493	72.95077218	-1.323154867	0.454062689	-2.914035657	0.003567892	0.125043138
LOC105370338	60.38598093	-1.322196001	0.544625063	-2.427717876	0.015194157	0.192622235
LOC105375477	46.4813036	-1.321441618	0.580250099	-2.277365604	0.022764402	0.222095154
ZNF449	58.19429927	-1.321392054	0.579977307	-2.278351306	0.022705655	0.222095154
LOC107985223	61.96520401	-1.321197473	0.442093576	-2.988501854	0.002803488	0.11885761
LOC105375628	48.20223608	-1.320918766	0.598683265	-2.206373292	0.027357873	0.234021149
OPN5	181.3584082	-1.320701601	0.385945381	-3.42199095	0.000621644	0.061634546
DNM1P47	51.46246269	-1.32010309	0.494927511	-2.667265533	0.007647123	0.156654059
LOC105374549	62.90225717	-1.319946955	0.493195752	-2.676314526	0.007443675	0.15506625
LOC124905938	55.24996796	-1.31974048	0.459686801	-2.870955786	0.004092328	0.129722482
LOC644669	80.68004082	-1.319088973	0.395881614	-3.332028886	0.000862153	0.071178292
CYP4V2	117.4853861	-1.31552361	0.461107605	-2.852964462	0.004331347	0.133124688
LOC105374027	74.49096293	-1.314843042	0.456740696	-2.878751671	0.003992526	0.129657611
LOC105370055	25.75576054	-1.314451766	0.586915831	-2.2395916	0.025117449	0.228523995
IGSF3P2	170.5626024	-1.313189335	0.359010803	-3.657798942	0.00025439	0.043256141
OR5B2	28.43762144	-1.313163788	0.621967196	-2.11130715	0.03474592	0.25399504
LOC105377696	155.0504208	-1.312663172	0.480519678	-2.731757367	0.006299752	0.145329419
RFLNB	46.11112233	-1.311593219	0.615722194	-2.130170444	0.033157544	0.248854845
ARNT2-DT	69.31408452	-1.311469965	0.466339998	-2.812261377	0.004919451	0.136420472
NUDT16	42.18414005	-1.31119304	0.502914356	-2.607189523	0.009128882	0.167831838
PLSCR5	122.6899926	-1.311024646	0.452765277	-2.895594499	0.003784411	0.12767183
TES	117.1344718	-1.310492878	0.456974824	-2.867757276	0.004133925	0.129918506
MAP9	117.2735418	-1.310045863	0.409775697	-3.196982819	0.001388732	0.090945304
LOC105377534	43.21081381	-1.309254631	0.643431346	-2.034800821	0.041870918	0.270678349
GOLT1B	73.46880041	-1.308818013	0.470639618	-2.780934631	0.005420265	0.139004733
LOC102723968	157.118168	-1.308535684	0.453266707	-2.886900063	0.003890578	0.128662318
FAM229B	84.51348696	-1.307907788	0.507466796	-2.577326828	0.009956776	0.173100477
C22orf42	63.44109026	-1.307496881	0.479120474	-2.728952219	0.006353591	0.145588433
LOC107985846	59.75440356	-1.303300538	0.525671452	-2.47930629	0.013163821	0.185190398
FGF10	399.9202237	-1.303193633	0.410612234	-3.173781793	0.001504668	0.092492443
LINC02461	33.13488227	-1.302825064	0.593119831	-2.196562982	0.028051672	0.235418646
KLHL14	198.4742894	-1.301877587	0.344687215	-3.776982523	0.00015874	0.034630277
RBBP4P5	30.25035293	-1.30178766	0.556708619	-2.33836448	0.019368349	0.210791571
RAB14	90.64008636	-1.30172504	0.525475351	-2.477233306	0.013240532	0.185313268
GMNC	68.73580834	-1.30059711	0.476365645	-2.730249598	0.006328639	0.145539332
MTNR1A	75.10203603	-1.297783105	0.383514395	-3.383922802	0.000714581	0.065261001
CGGBP1	65.27916734	-1.296765851	0.457222465	-2.836181401	0.004565651	0.135076988
LINC01522	34.50958985	-1.296465368	0.558263098	-2.32231966	0.02021573	0.213290495
AP5M1	123.4212525	-1.296088482	0.41984866	-3.087037317	0.002021622	0.106833829
LOC105372042	75.73923759	-1.295654906	0.445947803	-2.905395872	0.003667889	0.126190672
LOC102723776	114.9493551	-1.295368653	0.410223962	-3.157710844	0.001590132	0.095595555
LOC124901385	126.6154383	-1.294494795	0.380294769	-3.403924794	0.00066425	0.063440754
MANEA-DT	74.28979853	-1.293989324	0.471491016	-2.744462311	0.006061011	0.143523138
GSTA7P	32.96222851	-1.293919048	0.634345929	-2.039768823	0.041373356	0.269630138
SPATC1L	81.75814647	-1.293500229	0.463564729	-2.790333579	0.005265376	0.139004733
LOC650024	53.97706853	-1.293476681	0.503082601	-2.571101998	0.010137546	0.173411409
LINC01911	43.25205473	-1.293231392	0.551964332	-2.342961888	0.019131337	0.209917446
PAQR3	89.2371712	-1.293045988	0.430941461	-3.000514231	0.002695242	0.117756202
TRIM48	34.52123088	-1.292150581	0.600931474	-2.150246138	0.03153575	0.244289086
LOC105377981	154.5900585	-1.292092687	0.347168778	-3.721799793	0.000197808	0.037872011
MANCR	60.91699092	-1.290634832	0.432067087	-2.987116749	0.002816222	0.118989528
LOC124909452	44.50159197	-1.290340074	0.46535074	-2.7728334	0.005557056	0.140064973
MAD2L1	62.07373723	-1.290301623	0.512136236	-2.519449967	0.011753834	0.179514695
CSN1S1	53.86127255	-1.290278641	0.610867076	-2.112208517	0.034668568	0.253843554
UQCRB-AS1	22.53374003	-1.289283913	0.650655189	-1.981516379	0.047533394	0.283267165
ERICH3	235.1166189	-1.28886577	0.375037144	-3.436634986	0.000588989	0.060344933
LOC102723462	40.42492861	-1.286353549	0.559815193	-2.297818218	0.021572137	0.218227785
TNFSF18	57.75425957	-1.286209071	0.65509639	-1.963389037	0.049600987	0.287405906
SLC6A14P1	31.28674021	-1.285366167	0.626398945	-2.051992867	0.040170356	0.267727677
FMO9P	124.1262079	-1.285027453	0.35929639	-3.57651089	0.000348211	0.048372453
ULBP1	77.04471965	-1.285005482	0.532309098	-2.414021267	0.015777541	0.19621726
LOC101927088	225.2734029	-1.284235524	0.443998322	-2.892433284	0.003822704	0.128234978
C12orf29	53.57793828	-1.2840221	0.6140907	-2.090932333	0.03653413	0.259178343
LOC105377417	94.54618158	-1.283296989	0.416051724	-3.084465022	0.002039186	0.107526878
ELAVL2	642.6672302	-1.281292092	0.328835494	-3.896453139	9.76E-05	0.027943901
LOC105371957	75.72235322	-1.280616378	0.43283617	-2.958663042	0.003089767	0.12172388
RAD21	97.79461106	-1.28048451	0.45635236	-2.805911887	0.005017441	0.136651594
LINC02442	79.12875363	-1.280290551	0.480249604	-2.665885699	0.007678579	0.156907152
LOC105377517	32.19486749	-1.279821576	0.571864523	-2.237980371	0.025222335	0.228941273
KCNV2	47.07868552	-1.278947587	0.468126786	-2.732053848	0.006294085	0.145329419
HEY2	52.75523392	-1.278324153	0.523326642	-2.44268885	0.0145783	0.190442904
ADH1B	72.66514098	-1.278273731	0.494929097	-2.58274112	0.009801884	0.172200373
ARRDC4	63.4246104	-1.277984136	0.428385876	-2.983254599	0.002852006	0.119456235
SLC24A5	53.55390142	-1.277783433	0.590840463	-2.1626539	0.030567809	0.241516044
LOC124901595	131.3949711	-1.277439349	0.506938821	-2.519908315	0.011738541	0.179514695
LOC107986384	51.51952081	-1.276886506	0.593101564	-2.152896877	0.031326784	0.243446691
GYPB	125.5338279	-1.276697156	0.374492291	-3.409141354	0.000651677	0.063297354
ATXN7L3B	25.89145964	-1.276438394	0.623719692	-2.046493656	0.040707826	0.268263201
SMPX	178.0339657	-1.276335675	0.3477338	-3.670438931	0.000242134	0.042071187
MIR181A1HG	585.0042658	-1.276003081	0.322005143	-3.962679192	7.41E-05	0.025031157
LOC100420172	53.47203092	-1.274750844	0.516448708	-2.468300964	0.013575613	0.186930526
DUXAP8	120.1510491	-1.273193091	0.370582458	-3.435653964	0.000591125	0.060344933
LOC101927190	37.71495314	-1.272659944	0.582042615	-2.186540831	0.028776061	0.237697063
DYRK2	87.51410828	-1.270910101	0.467185372	-2.720355084	0.006521185	0.147262071
LINC00641	34.88476266	-1.2687819	0.583811813	-2.173272058	0.029759847	0.240083534
TCN1	68.28812438	-1.266982777	0.421067614	-3.008977023	0.002621289	0.115784562
LOC107987191	22.84741833	-1.266395796	0.632974527	-2.000705784	0.045424106	0.278548549
ACP1	57.93159269	-1.265390003	0.484108743	-2.613854888	0.008952705	0.166219497
LOC124903148	29.50300398	-1.265146254	0.57757365	-2.190450089	0.028491611	0.236877548
LOC102723624	53.09626926	-1.263759708	0.450936857	-2.802520325	0.005070502	0.13698959
LINC02516	213.2571141	-1.263395399	0.358094272	-3.528108376	0.000418541	0.050934885
OTUD6B	80.01856141	-1.26309718	0.506761632	-2.492487788	0.012685169	0.183277252
PTPRD-DT	34.76181929	-1.261820143	0.63059977	-2.000984146	0.045394098	0.278548549
LOC105373239	46.44058018	-1.261036077	0.503391036	-2.505082501	0.012242283	0.18199347
RAB11FIP2	177.339762	-1.260998173	0.437115278	-2.884818344	0.003916396	0.128662318
LOC105374433	55.31198029	-1.260640443	0.577349194	-2.183497364	0.028999203	0.238202325
SLITRK5	30.71111194	-1.259704006	0.597676003	-2.107670377	0.035059511	0.255108654
LOC105375710	77.53262335	-1.259326994	0.41585359	-3.02829415	0.002459386	0.113678585
BCLAF1	167.3509679	-1.259222495	0.346527983	-3.633826295	0.000279249	0.044296159
OR7E163P	102.9584618	-1.258308036	0.428405712	-2.937187815	0.003312035	0.123826425
LOC105374598	36.7041911	-1.256323472	0.635124658	-1.97807384	0.047920377	0.28399815
ZNF596	62.50236801	-1.255869915	0.412806668	-3.042271386	0.002348001	0.11185192
LOC100129672	26.204558	-1.255853751	0.634249885	-1.980061456	0.047696623	0.283510541
LOC105373724	70.82045293	-1.255397682	0.492927433	-2.54682048	0.010870934	0.176351797
LOC101928441	71.77923057	-1.25509613	0.437312102	-2.870023773	0.004104409	0.129722482
ZNF302	46.25229662	-1.254412336	0.523155337	-2.397781781	0.016494689	0.199946602
DICER1	288.5245199	-1.254408359	0.311066033	-4.032611167	5.52E-05	0.021533372
CNOT7	98.49141562	-1.251906881	0.485301323	-2.579648604	0.00989009	0.17296765
LOC107984003	55.75671294	-1.251499732	0.485791615	-2.576206944	0.009989084	0.173161407
ADH1C	77.55568341	-1.249118543	0.432998533	-2.884810102	0.003916498	0.128662318
GS1-278J22.2	70.9804933	-1.249052677	0.462725043	-2.699340995	0.006947695	0.150681916
TRIM77BP	39.37660952	-1.247107666	0.625579378	-1.993524259	0.04620407	0.280889049
PDZPH1P	401.6077181	-1.246941472	0.338207025	-3.686917715	0.000226987	0.04086246
LOC124908062	169.3629996	-1.245709161	0.418271263	-2.978232717	0.002899158	0.119456235
LINC01231	75.9767952	-1.244706852	0.406047637	-3.065420753	0.00217364	0.108750073
WASH2P	133.0980517	-1.244645491	0.341949621	-3.639850474	0.000272796	0.044296159
LOC105374940	34.99183267	-1.243922888	0.562854989	-2.210023742	0.027103515	0.233439698
LINC00845	35.7611694	-1.243565377	0.565434274	-2.199310218	0.027855872	0.235171861
MBD4	37.06871386	-1.243308595	0.546225835	-2.276180501	0.022835208	0.22218686
FAR2P4	55.02637327	-1.243146785	0.44553229	-2.790250705	0.005266724	0.139004733
LOC124900935	26.83512126	-1.243113698	0.633224538	-1.963148336	0.04962894	0.287405906
CXADRP3	120.3489929	-1.242472274	0.341005009	-3.643560182	0.000268893	0.04416747
LOC105375472	94.09313312	-1.241360318	0.450125847	-2.757807234	0.00581905	0.141985567
TSEN15	206.5012704	-1.240979325	0.409213238	-3.032598188	0.002424582	0.11284518
LINC02044	35.31204896	-1.240469882	0.553815747	-2.239860257	0.025099996	0.228523995
TBX18	120.942181	-1.240378489	0.462693366	-2.680778632	0.007345109	0.154365472
TUSC7	35.06786385	-1.239770241	0.564549079	-2.196036248	0.028089349	0.235519594
LOC105377793	50.7585253	-1.239487854	0.55331436	-2.2401151	0.025083451	0.228523995
LOC107985134	65.00607226	-1.239269622	0.519872778	-2.383794022	0.01713519	0.201986934
BUB3	76.45612911	-1.238652535	0.42999898	-2.880594123	0.003969264	0.12926556
FRG1GP	166.5935531	-1.237927165	0.402668174	-3.074310922	0.002109894	0.107831132
LOC101929963	44.00513831	-1.236566392	0.492388767	-2.511361907	0.012026633	0.181340775
LOC105371302	373.6425291	-1.235890695	0.34017139	-3.633141208	0.000279992	0.044296159
LOC105372189	109.6268744	-1.235674538	0.397170306	-3.111195677	0.001863314	0.102202368
EPYC	175.6772147	-1.234373384	0.367155709	-3.36198881	0.000773833	0.067227266
LINC01861	68.41078175	-1.23346933	0.426484994	-2.892175218	0.003825845	0.128234978
LOC728989	145.0034624	-1.232571088	0.356303172	-3.45933235	0.000541516	0.058245866
SAMD9L	88.37259638	-1.231978918	0.469493372	-2.624060299	0.00868884	0.165075939
LOC105377838	35.21602699	-1.229485275	0.576852077	-2.131370109	0.033058663	0.248322817
AFM	94.18481755	-1.228836948	0.531340671	-2.312710119	0.020738582	0.21543247
LOC105371444	29.64725142	-1.228299892	0.596688247	-2.05852872	0.039539407	0.266602746
LOC102723389	31.32165647	-1.228147574	0.552159063	-2.224264087	0.026130681	0.230718009
ANKRD50	190.1731645	-1.227848696	0.395625725	-3.103561317	0.001912066	0.102889539
CEBPG	43.96065808	-1.227661074	0.541438285	-2.267407216	0.023365361	0.223813428
LOC105370656	138.2871308	-1.227215629	0.384126737	-3.194819604	0.001399183	0.091025883
LOC105372076	194.6941738	-1.22677704	0.325882343	-3.764478395	0.000166897	0.035082237
LOC105378036	117.1992603	-1.226428186	0.333553046	-3.676860995	0.000236122	0.042071187
HOTAIR	61.42277764	-1.226035176	0.4608636	-2.660299436	0.007807121	0.157916957
HSD3BP1	48.09141767	-1.225821932	0.586186956	-2.091179135	0.036512009	0.259178343
LOC105378396	264.4402957	-1.225613226	0.353192322	-3.47010156	0.000520262	0.057400131
LOC107985460	80.65930749	-1.22413226	0.436698386	-2.803152703	0.00506057	0.136917805
LOC105376218	53.07196304	-1.223699889	0.506033716	-2.418218096	0.015596726	0.194936371
LOC124909450	61.65714269	-1.222669465	0.559144088	-2.186680484	0.028765857	0.237678093
LOC124909473	35.01464671	-1.221801759	0.565208907	-2.161681715	0.030642718	0.241565555
NPR2	69.91891164	-1.221469987	0.418999508	-2.915206254	0.003554535	0.125043138
LOC105370685	88.94460266	-1.22117868	0.480354658	-2.54224386	0.01101433	0.177107559
LINC01443	180.5773395	-1.220874136	0.370942592	-3.291275154	0.000997343	0.076869072
LINC01939	26.16206528	-1.220660973	0.590100018	-2.068566235	0.038586809	0.264615691
LINC01255	72.3861938	-1.220213621	0.482855219	-2.527079698	0.01150154	0.179149678
CD274	29.53519335	-1.219312434	0.592478316	-2.057986597	0.03959142	0.266773928
FAM86B2-DT	60.86129661	-1.21817097	0.423279456	-2.877935496	0.00400287	0.129657611
RSAD2	131.045461	-1.217974752	0.481273707	-2.530731957	0.01138248	0.178666294
HNRNPA1P52	25.21359309	-1.217531476	0.615064042	-1.979519842	0.047757508	0.283695284
LINC01739	65.10895325	-1.217329888	0.46679463	-2.607848956	0.009111315	0.167757633
SHANK3	162.8942226	-1.217188872	0.399441543	-3.047226542	0.002309636	0.111709434
LOC105372120	49.47505152	-1.214262595	0.523705482	-2.318598216	0.020416832	0.213985199
HSD3B2	50.91052835	-1.214207677	0.482449579	-2.516755594	0.011844096	0.180172913
LOC101928041	116.8115704	-1.213905945	0.431386758	-2.813962002	0.004893501	0.136420472
LMO7DN	34.70230513	-1.21326031	0.581315857	-2.087093093	0.03687972	0.260043986
LOC105378935	50.29183592	-1.212424521	0.524432637	-2.311878467	0.020784382	0.215597029
LGALS14	37.45562515	-1.212045401	0.558065073	-2.171871094	0.029865387	0.24028569
LOC107986613	119.5918641	-1.21198444	0.35225003	-3.440693643	0.000580225	0.06014133
LINC01014	164.1797375	-1.209911251	0.352793549	-3.42951637	0.000604658	0.060846937
LOC107986171	53.59829599	-1.209499978	0.551721416	-2.192229526	0.028362938	0.236494186
LOC105370988	105.0918377	-1.208735128	0.446275611	-2.708494702	0.006758919	0.148977033
EPHA7	729.0345542	-1.208683204	0.347983032	-3.473396953	0.000513915	0.057277055
LOC105374320	78.60922217	-1.208291867	0.506782958	-2.384239343	0.017114467	0.201986934
PPP2R2D	704.7665902	-1.207405887	0.280504017	-4.304415673	1.67E-05	0.011703929
LOC107986656	57.21182512	-1.207396377	0.484802705	-2.490490182	0.012756702	0.1835585
FBXO8	210.464842	-1.207332676	0.416924341	-2.8958076	0.003781842	0.12767183
MIR137HG	254.3605306	-1.207034593	0.377797684	-3.194923218	0.00139868	0.091025883
SERPINB10	87.56078693	-1.204389958	0.474349751	-2.539033601	0.011115915	0.17735312
RAPGEF4-AS1	55.16331773	-1.203549159	0.504469019	-2.385774177	0.017043213	0.201986934
LOC105372325	87.58947398	-1.203281796	0.408051038	-2.948851207	0.003189575	0.122917224
LOC107985420	42.63616841	-1.203238099	0.487325349	-2.469065282	0.01354665	0.186702779
LINC00865	44.88281001	-1.203199063	0.498161324	-2.415279962	0.015723119	0.195864584
LOC107984467	72.984302	-1.202823506	0.440244422	-2.732172053	0.006291827	0.145329419
LOC124906127	85.20345649	-1.202630049	0.381089617	-3.155767028	0.001600767	0.095599441
LOC105377513	46.82819218	-1.202317163	0.525145796	-2.289492123	0.022050775	0.21972467
LOC101928912	100.1693252	-1.201765389	0.444658257	-2.702671926	0.00687846	0.150370642
MEPE	111.4666587	-1.200589794	0.438236909	-2.739590778	0.006151572	0.144410533
DEPDC1	99.17167102	-1.199631676	0.441869809	-2.714898489	0.006629609	0.148350664
POTEM	100.0907467	-1.199329074	0.385943218	-3.107527267	0.001886596	0.102504631
FCGR3A	57.57333118	-1.199288775	0.489582408	-2.449615746	0.014300874	0.189510548
LINC02635	32.00315397	-1.197839078	0.604638059	-1.981084486	0.0475818	0.283353895
HSD17B7P2	48.41002474	-1.197257463	0.474977634	-2.520660716	0.011713473	0.179457337
MIR155HG	56.38434232	-1.196160396	0.553377546	-2.16156294	0.030651881	0.241565704
LINC02305	62.53389934	-1.194964957	0.495763302	-2.410353796	0.015937057	0.197524261
LOC101928180	34.61645924	-1.19445947	0.579546293	-2.061025124	0.039300643	0.265783758
LOC124901347	33.727966	-1.19432096	0.568687453	-2.100135942	0.035716884	0.25672258
ZNF134	51.03821999	-1.192057304	0.547612585	-2.176825984	0.029493554	0.239773163
LOC124909358	69.18317649	-1.191776017	0.51932502	-2.294855768	0.021741391	0.218885445
SLC2A2	147.9392693	-1.190653051	0.42105039	-2.827816051	0.004686673	0.135871348
LINC02224	64.58608793	-1.189780358	0.541054483	-2.199002866	0.027877719	0.235171861
LINC01878	113.123247	-1.189672975	0.427765767	-2.781131796	0.005416974	0.139004733
LOC105378880	95.54479559	-1.189089934	0.369714066	-3.21624207	0.001298812	0.08734004
LOC105374277	144.8828294	-1.187690876	0.46458188	-2.556472665	0.010573938	0.175023127
KLRC3	47.96152479	-1.187277361	0.5034775	-2.358153764	0.018366084	0.206799715
LOC107984850	57.99207693	-1.186527549	0.502585506	-2.360847131	0.018233245	0.206753954
GOLGA6FP	55.80522611	-1.186449315	0.585321089	-2.027005923	0.042661807	0.271607079
FTCD	50.84255354	-1.186279032	0.515596358	-2.30079017	0.021403494	0.218090724
LOC105376921	56.16956678	-1.186026008	0.533890151	-2.221479466	0.026318504	0.231078369
HHAT	453.2548289	-1.185534639	0.396603281	-2.989220451	0.002796903	0.11885761
LOC105378929	57.04482797	-1.185007281	0.440542979	-2.689878939	0.007147794	0.152792669
LOC105372530	82.92646214	-1.184384649	0.447310909	-2.647788431	0.008102021	0.160645552
FMO8P	67.23734379	-1.18331862	0.484287619	-2.443421167	0.014548748	0.190304964
MFAP3	77.29566071	-1.182941447	0.49355154	-2.396794156	0.016539212	0.200009911
LOC442132	42.60851978	-1.182163919	0.595119298	-1.986431836	0.046985395	0.281998737
ANKRD20A21P	294.5848568	-1.181700369	0.296047249	-3.99159382	6.56E-05	0.023209337
LOC102724434	41.55937711	-1.180818348	0.569458748	-2.073580137	0.038118322	0.263422252
LOC124901426	79.85406207	-1.179691811	0.391159897	-3.01588128	0.002562336	0.115128919
MAFTRR	244.3440156	-1.178703215	0.323008448	-3.649140522	0.000263119	0.043696678
OPRPN	48.60420915	-1.178091266	0.549605326	-2.143522287	0.032071183	0.245606017
ART4	89.53562993	-1.177617154	0.444536329	-2.649090925	0.008070861	0.160440884
LOC124904223	54.5719255	-1.177562169	0.510707175	-2.305748238	0.021124704	0.216719276
PIWIL1	98.18881102	-1.176411614	0.461821011	-2.547332376	0.010854999	0.176351797
LINC01117	72.18623526	-1.176233381	0.470596993	-2.499449418	0.012438645	0.182166426
LINC02787	144.6595875	-1.176071292	0.369535806	-3.182563831	0.001459773	0.091606111
DEFB109F	121.0779013	-1.17596433	0.479273829	-2.453637686	0.014141939	0.189014025
CCDC90B-AS1	84.30348486	-1.175518976	0.455831505	-2.578845391	0.009913114	0.17296765
CDC7	104.9414187	-1.174734918	0.380091444	-3.090663939	0.001997095	0.106249002
LOC105377178	140.4805243	-1.174576529	0.330127363	-3.557949627	0.000373761	0.049492867
LOC107987026	321.0061889	-1.174027977	0.289007719	-4.062272039	4.86E-05	0.020574495
LINC01148	69.64214413	-1.17346705	0.41826392	-2.80556604	0.005022829	0.136651594
LOC105377714	123.066185	-1.172275232	0.400227475	-2.929022379	0.003400299	0.124489989
IL7R	121.4606663	-1.17220725	0.439487274	-2.667215458	0.007648262	0.156654059
PHF10	70.96855487	-1.169062436	0.501406294	-2.331567132	0.019723475	0.211889894
CDH19	392.2794621	-1.168162041	0.335162762	-3.485357488	0.00049148	0.056387006
ZNF24	37.77250308	-1.168044911	0.496205823	-2.353952445	0.018574987	0.207949923
MAGI2-AS3	90.60552356	-1.166905086	0.4219961	-2.765203485	0.00568873	0.140951268
LOC389831	73.58610961	-1.16604322	0.455548926	-2.559644316	0.010477934	0.174537652
LOC107987180	45.12175455	-1.165985395	0.540036195	-2.159087492	0.03084338	0.242254655
LOC105378076	44.00689864	-1.165871832	0.530969533	-2.195741488	0.028110452	0.235538844
LOC107985408	133.0128201	-1.165855455	0.41864804	-2.784810494	0.005355902	0.139004733
POU1F1	66.63509456	-1.16525958	0.551093481	-2.114449945	0.034476856	0.253383816
LOC124903448	58.22772026	-1.165207723	0.42449076	-2.744954269	0.006051933	0.143523138
TMX3	191.6059574	-1.164488196	0.412530669	-2.822791815	0.004760747	0.136352891
LOC117779438	68.23397767	-1.163046346	0.536443659	-2.168068031	0.030153511	0.240816898
GLYATL1	105.1026549	-1.16210481	0.40860691	-2.844065483	0.004454189	0.134561282
SFRP4	50.81110775	-1.16127012	0.554068798	-2.095895174	0.036091491	0.258009486
LOC105370465	192.6772558	-1.161081935	0.343664001	-3.37853814	0.000728723	0.065293305
LOC124902052	37.56696496	-1.160647671	0.548423935	-2.116332998	0.034316496	0.252947415
GSTA5	106.686551	-1.160517921	0.377226481	-3.076448713	0.002094823	0.107822424
LOC107986902	115.399894	-1.158885644	0.427244243	-2.712466379	0.006678456	0.148350664
LOC102723413	58.28419484	-1.156442935	0.522310138	-2.214092452	0.02682242	0.232652348
MMRN1	304.6112936	-1.156236799	0.39355689	-2.937915273	0.003304273	0.123784181
LOC124905974	105.36413	-1.15514195	0.386739663	-2.986872204	0.002818475	0.118989528
CUBNP1	57.71876051	-1.153802909	0.430576692	-2.679668755	0.007369505	0.154476945
ZNF697	148.2072357	-1.153502188	0.346410314	-3.329872526	0.000868858	0.071178292
CYLC1	86.11726775	-1.151996523	0.424703702	-2.712471112	0.00667836	0.148350664
GNPDA2	92.42272153	-1.151886647	0.472111055	-2.439863748	0.014692802	0.190860392
LINC00485	62.04659441	-1.150971669	0.547511722	-2.102186353	0.035536955	0.256251503
LOC124902023	93.91835092	-1.150457465	0.429623388	-2.67782783	0.00741013	0.155012298
ZNF705A	164.329051	-1.149854945	0.327191698	-3.51431577	0.000440888	0.053223549
PWRN1	342.7169855	-1.149508145	0.292547413	-3.929305457	8.52E-05	0.027008368
LOC105369575	64.42169096	-1.149084825	0.50251411	-2.286671761	0.022214989	0.220152634
HSD3B1	52.70858214	-1.148059961	0.531025117	-2.161969224	0.030620548	0.241516044
OR51E1	53.75311408	-1.147606513	0.54280239	-2.11422524	0.034496034	0.253410469
SMNDC1	72.7999908	-1.146838794	0.572007169	-2.004937799	0.044969697	0.277334682
LOC105369710	67.35668014	-1.145351242	0.418837056	-2.734598637	0.006245638	0.145173045
LOC105376236	105.6045838	-1.144700321	0.392687086	-2.915044476	0.003556379	0.125043138
PCDH17	419.1655338	-1.143254698	0.411882076	-2.775684511	0.005508563	0.139787048
CD164	74.92884926	-1.143168589	0.443038675	-2.580290738	0.009871717	0.17296765
LOC124901112	54.33694488	-1.142176323	0.45856875	-2.490741733	0.012747675	0.183516451
LOC112267976	48.39723985	-1.141320588	0.511174779	-2.232740414	0.025566068	0.229537165
PSLNR	239.448564	-1.140952719	0.363878395	-3.135533012	0.001715421	0.098518749
LOC124903393	84.61125092	-1.140854744	0.416785586	-2.73727015	0.00619514	0.144805365
GALC	251.2715097	-1.140584396	0.360009419	-3.168207101	0.001533822	0.09390053
CLVS2	334.200201	-1.139724455	0.358967535	-3.175007053	0.001498329	0.092481025
LOC105378485	238.4517152	-1.13870528	0.335603169	-3.393011102	0.000691288	0.064332622
LOC105371412	54.97028702	-1.138240787	0.576295755	-1.975098339	0.048256989	0.284855025
MPPED2-AS1	191.8309173	-1.137868418	0.39100869	-2.910084729	0.003613308	0.125273842
RWDD1	119.6933728	-1.137485551	0.383543443	-2.965728056	0.003019674	0.120223009
CARD17	99.91573713	-1.137065747	0.373389798	-3.045251248	0.00232486	0.111792227
LOC105372734	189.0199631	-1.136467676	0.383771466	-2.961313642	0.003063298	0.120839473
LINC01674	63.36068157	-1.136397351	0.478703097	-2.373908499	0.017600912	0.203174271
BTN3A3	68.69018657	-1.136351978	0.482179492	-2.356699107	0.01843818	0.2069579
LINC02872	49.54975426	-1.136292867	0.543799773	-2.08954274	0.036658895	0.259395694
LOC105378995	48.31394662	-1.136155954	0.572054679	-1.986096776	0.047022579	0.281998737
RBM11	53.64769117	-1.136106774	0.528620743	-2.14919068	0.031619288	0.244511909
FAM3C	201.7839353	-1.135605513	0.370226849	-3.067323493	0.00215985	0.108566762
LOC107986379	81.67576827	-1.135034033	0.479831769	-2.365483293	0.018006556	0.205567436
NBPF22P	79.50545962	-1.134266796	0.432207177	-2.624359001	0.008681223	0.165075939
VSX1	56.35084183	-1.13255089	0.496642967	-2.28041262	0.022583228	0.221622346
LINC02715	195.4195618	-1.132526673	0.351620022	-3.220882209	0.001277967	0.08666574
LOC124906270	143.4352358	-1.131965691	0.390376003	-2.899680518	0.003735432	0.12730538
LINC01675	38.76373888	-1.131568085	0.539902657	-2.095874267	0.036093346	0.258009486
LOC124902791	50.05449408	-1.131209799	0.502590605	-2.250757947	0.024400872	0.226687879
LOC105378836	42.231875	-1.130549218	0.558849191	-2.022995176	0.043073645	0.272349746
LINC02302	159.6627984	-1.129998056	0.396238946	-2.851809667	0.004347112	0.133189987
FRG2HP	60.07462993	-1.128250946	0.455614333	-2.476328912	0.013274123	0.185435134
FAM242B	85.63701121	-1.127834525	0.419931086	-2.685760977	0.007236484	0.153610146
SSXP1	47.56971463	-1.127366384	0.520163452	-2.167331018	0.030209623	0.240816898
LOC105370418	81.89615993	-1.126682855	0.39178547	-2.87576478	0.004030499	0.129672995
LOC105378404	152.5115089	-1.126045481	0.369185187	-3.050083052	0.002287781	0.111275739
GOLGA6L2	81.74571438	-1.125756559	0.545376304	-2.064183116	0.039000358	0.265288924
GASK1B-AS1	86.04668193	-1.124927312	0.468698208	-2.400110119	0.01639014	0.199736441
FRG1FP	311.0521242	-1.124770742	0.349337073	-3.219729105	0.001283118	0.08666574
PSG7	146.1584517	-1.124238637	0.422048135	-2.663768762	0.007727066	0.157576576
LOC100130698	45.24145277	-1.124162481	0.532871756	-2.109630449	0.0348902	0.254678122
LINC01241	181.9492097	-1.123840138	0.309227118	-3.634351809	0.00027868	0.044296159
LOC112268113	111.0769943	-1.123502799	0.423277203	-2.654295554	0.007947418	0.159260964
SNTN	49.1866667	-1.122306616	0.530709696	-2.114727929	0.034453143	0.253333418
LOC107987389	52.8576923	-1.122217444	0.529422656	-2.119700452	0.034031315	0.251771424
SGCE	98.36936492	-1.121219942	0.492426109	-2.276930326	0.022790387	0.22218686
LOC105376442	78.79116476	-1.121176117	0.426192391	-2.630680744	0.008521404	0.164259768
TTK	154.3432037	-1.12115775	0.444719883	-2.521042556	0.01170077	0.179397718
LINC02040	60.53338558	-1.120647644	0.433419549	-2.585595523	0.009721093	0.171632138
GRM3	845.1524014	-1.120355795	0.321430153	-3.485534213	0.000491155	0.056387006
LOC107985396	97.34474796	-1.119503184	0.43411901	-2.578793276	0.00991461	0.17296765
LINC01945	312.2048542	-1.118248766	0.343313576	-3.257222682	0.001125081	0.080713174
SPPL2B	250.943287	-1.118028574	0.381209698	-2.932843998	0.003358726	0.124379471
LOC105369867	83.56797752	-1.117244428	0.506522973	-2.205713239	0.027404084	0.23418618
LINC01029	103.1592974	-1.117181836	0.413797931	-2.699824605	0.006937604	0.150681916
LOC105378751	37.81006509	-1.117055686	0.55570591	-2.010156209	0.044414659	0.275724953
TSPAN19	86.79177229	-1.116580729	0.469607701	-2.377688285	0.017421546	0.203011019
ANKRD20A5P	414.7805622	-1.116011522	0.298528575	-3.738374196	0.000185214	0.037249557
LINC02125	86.48124353	-1.115662056	0.490128392	-2.276264902	0.022830159	0.22218686
SCML1	84.64506064	-1.114460746	0.423948933	-2.628761768	0.008569637	0.164399377
NRK	446.6004831	-1.113296824	0.286454432	-3.886470934	0.000101712	0.028308926
LOC107985940	112.7694775	-1.113258002	0.427214809	-2.605850682	0.00916464	0.168386264
LOC124902924	41.97967763	-1.112921931	0.547777206	-2.031705443	0.042183485	0.270725128
LINC02529	46.08768468	-1.112438067	0.509562966	-2.183121892	0.029026835	0.238262596
IL9RP2	75.10706058	-1.112372552	0.554184469	-2.007224337	0.044725781	0.276598712
LOC100996316	78.37056207	-1.112105938	0.504829518	-2.20293366	0.027599425	0.234884232
PCDH10	233.8070837	-1.112056196	0.357663268	-3.109226742	0.001875777	0.102202368
TFAP2A	69.42111124	-1.111824644	0.448620151	-2.478320784	0.013200241	0.185190398
ZNF285BP	71.04696139	-1.111254426	0.412009301	-2.697158595	0.006993395	0.151124712
AHR	214.4630739	-1.111070543	0.409479422	-2.713373329	0.006660203	0.148350664
LOC124905488	61.53949895	-1.11087639	0.492908868	-2.253715571	0.024214067	0.226181058
ANKRD18A	339.6557945	-1.110753463	0.262686419	-4.228438869	2.35E-05	0.014435585
SLC35B3	108.2301546	-1.109857162	0.414969065	-2.674553975	0.007482873	0.155336795
LOC105376400	56.46396197	-1.108917614	0.465185233	-2.383819464	0.017134006	0.201986934
CCNA2	36.8273713	-1.108095182	0.535719336	-2.068424841	0.038600091	0.264615691
LOC105371216	44.73063116	-1.107807594	0.543375302	-2.038752204	0.041474765	0.26984631
LOC105377551	55.92619053	-1.106554889	0.44355138	-2.494761459	0.012604183	0.182675573
LOC124902652	43.84710722	-1.106299804	0.490350396	-2.256141351	0.02406178	0.225388921
LINC02009	62.93443837	-1.106121306	0.540384905	-2.046913775	0.040666551	0.268263201
LOC105377173	45.7991534	-1.105968312	0.508693367	-2.174135508	0.02969496	0.240009128
ERVH48-1	102.0384601	-1.10579911	0.437094644	-2.529884829	0.011409997	0.178744553
MEOX2	240.4948518	-1.105692438	0.377859089	-2.926203101	0.003431268	0.124553768
POTEJ	242.0176117	-1.105351396	0.335356912	-3.296044774	0.000980564	0.076721012
C1QTNF8	82.63272181	-1.105299085	0.480855514	-2.298609569	0.02152712	0.218227785
PROX1	250.8860105	-1.10528559	0.329086024	-3.358652476	0.000783235	0.067653047
LOC105378402	62.249238	-1.105147396	0.510278907	-2.165771268	0.03032867	0.241304788
LINC02120	79.33426234	-1.105030443	0.432609939	-2.554334389	0.010639103	0.175466974
FAM182B	181.3306055	-1.104747483	0.430699628	-2.565006821	0.010317378	0.173847414
POTEH	134.2996438	-1.104017792	0.384428941	-2.871838392	0.004080916	0.129672995
LOC105369533	65.00883941	-1.101862408	0.513694947	-2.144974201	0.03195491	0.24533377
LOC124900703	96.52152285	-1.101646548	0.393938424	-2.796494275	0.005166033	0.138400869
TIPARP	133.0230684	-1.101247487	0.40663614	-2.708188912	0.00676515	0.148977033
LINC00452	171.4093728	-1.101200179	0.327007669	-3.367505674	0.000758515	0.067059388
LINC01013	143.5351962	-1.099667729	0.375962207	-2.924942209	0.003445202	0.124553768
LINC02367	110.0772071	-1.099104259	0.390702728	-2.813147133	0.00490592	0.136420472
KC6	161.887654	-1.099045464	0.40827722	-2.691909833	0.007104415	0.152427987
FOXG1-AS1	203.0965714	-1.098856346	0.403093939	-2.726055242	0.006409627	0.14632839
LINC00397	53.74254464	-1.098111377	0.475530868	-2.309232589	0.020930678	0.216265289
STK26	162.5587621	-1.096181452	0.393279326	-2.787284709	0.005315176	0.139004733
MUC19	1037.608397	-1.096097529	0.337838613	-3.244441239	0.001176813	0.082458717
RAP2A	141.0533284	-1.095974042	0.444903434	-2.463397577	0.013762721	0.187191689
LOC105372775	37.95149037	-1.095742784	0.536972378	-2.040594319	0.041291167	0.269443999
LURAP1L	52.81109861	-1.095210071	0.516719164	-2.119546066	0.034044345	0.251788873
LOC105378962	88.55906405	-1.095101462	0.505217967	-2.167582179	0.030190491	0.240816898
LOC124901604	80.144841	-1.094784256	0.436086437	-2.510475362	0.012056874	0.181432717
LOC124901959	46.05355938	-1.094481737	0.549769041	-1.990802784	0.046502573	0.281534914
LOC105375372	40.16642108	-1.094369065	0.519579963	-2.106257254	0.035182012	0.255320161
LINC00689	103.8448794	-1.093598123	0.360346031	-3.03485547	0.00240651	0.112689585
LOC105378127	85.72392379	-1.093080835	0.42983127	-2.543046329	0.010989066	0.17702054
LINC02836	100.0857534	-1.092993809	0.404677117	-2.700903422	0.006915142	0.150681916
CASC6	246.8546562	-1.092570161	0.373021939	-2.928970246	0.00340087	0.124489989
ATP5PB	71.92045246	-1.092545078	0.427832136	-2.553676984	0.010659209	0.175466974
LOC105379129	185.1598969	-1.092402353	0.352067116	-3.10282416	0.001916835	0.102889539
LOC105371002	75.79844847	-1.092205803	0.492943872	-2.215679845	0.026713436	0.232652348
LOC105375874	122.6231928	-1.091653527	0.454328921	-2.402782381	0.016270867	0.199275958
LOC646813	102.4541312	-1.091494071	0.374950316	-2.911036541	0.003602319	0.125043138
PSG4	118.0728954	-1.091313159	0.435486016	-2.505966022	0.012211735	0.181899185
CHCHD4	54.86005719	-1.090772498	0.491435364	-2.219564521	0.026448343	0.231646486
IL22RA2	171.5971373	-1.090069204	0.369643478	-2.948974538	0.003188302	0.122917224
PHIP	94.54264492	-1.088597652	0.446703105	-2.436960118	0.014811313	0.191343978
LINC02676	92.57670709	-1.088408095	0.405612164	-2.683371437	0.007288399	0.153957829
FAM230B	105.8941588	-1.087071875	0.500534987	-2.171819959	0.029869246	0.24028569
LOC107984198	91.0091933	-1.08641469	0.396508633	-2.739952174	0.006144813	0.144410533
LINC01235	115.7902605	-1.086139505	0.396481011	-2.739448987	0.006154226	0.144410533
GOLGA6EP	170.867595	-1.085399554	0.372586433	-2.913148353	0.003578046	0.125043138
LOC392232	262.5699051	-1.084924547	0.370050816	-2.931825848	0.003369757	0.124379471
CD200	138.8826034	-1.083986133	0.451038416	-2.403312213	0.016247309	0.199275958
COX17	54.94739359	-1.083687075	0.454270361	-2.385555316	0.017053358	0.201986934
LINC02880	94.13194568	-1.083557662	0.404327309	-2.679902239	0.007364366	0.154476945
MTTP	310.2587932	-1.081067543	0.367530609	-2.941435397	0.00326695	0.123784181
LOC107984381	80.90155057	-1.080943532	0.500634429	-2.159147413	0.030838732	0.242254655
LOC124902306	85.48939103	-1.080719458	0.511500826	-2.112840101	0.034614456	0.253667543
DPP4	362.4206833	-1.079886602	0.310227209	-3.480953863	0.000499632	0.056527001
LOC105377196	100.9695392	-1.079527661	0.452708738	-2.384596473	0.017097864	0.201986934
CASC16	237.3416864	-1.079369207	0.328020251	-3.290556618	0.000999894	0.076869072
LOC102724787	139.9420354	-1.079332084	0.398814756	-2.706349423	0.006802743	0.149330115
TMPRSS11D	286.8372565	-1.079249704	0.336998512	-3.202535521	0.001362235	0.089404851
LOC105372898	126.8922823	-1.078286152	0.416798683	-2.587067083	0.009679675	0.171417807
LOC122455341	65.02432762	-1.078276736	0.422977871	-2.549250941	0.010795459	0.176252134
ANKRD20A7P	233.8768869	-1.078205015	0.351109611	-3.07085019	0.002134502	0.108197304
H4C15	48.10091669	-1.077866094	0.478547224	-2.252371428	0.02429881	0.226381185
LOC105377548	58.80204059	-1.076776289	0.486491083	-2.213352569	0.026873348	0.232652348
CNIH1	96.78087721	-1.076432964	0.385115249	-2.795093073	0.005188478	0.138754845
LOC101927235	51.56287485	-1.076179948	0.465907427	-2.309857894	0.020896023	0.216143686
LOC105370287	100.9891752	-1.076113842	0.394944889	-2.724719	0.006435623	0.146662929
CD5L	68.40488987	-1.075917084	0.455928574	-2.359836924	0.01828297	0.206759894
LOC105369313	85.23093737	-1.075680707	0.460095613	-2.337950365	0.019389823	0.210791571
FSIP2	293.2925902	-1.075639985	0.326368113	-3.295787617	0.000981462	0.076721012
LOC124905015	86.23403383	-1.075477191	0.379534116	-2.833677249	0.004601578	0.135076988
LOC102725227	139.7132578	-1.074935535	0.337992848	-3.180349938	0.001470973	0.092028953
RGS2-AS1	49.57594834	-1.073873319	0.523540562	-2.051175012	0.040249906	0.267848558
ZNF800	190.6887321	-1.073380396	0.404604578	-2.652912139	0.007980064	0.159383883
MLYCD	263.8820991	-1.073348175	0.293478149	-3.657335916	0.00025485	0.043256141
LOC105374144	118.7810488	-1.073334791	0.379026576	-2.831819347	0.004628399	0.135335647
GRPR	103.0618333	-1.072766358	0.400164674	-2.680812248	0.007344371	0.154365472
TAAR1	75.37605574	-1.072210169	0.471107245	-2.275936489	0.022849811	0.22218686
SLC25A46	101.7984159	-1.071704192	0.468159105	-2.289187972	0.022068433	0.21975281
LOC124903779	131.354201	-1.071581499	0.377671256	-2.837339301	0.004549124	0.135076988
NORAD	41.58728068	-1.0711883	0.480779774	-2.228022803	0.025878994	0.230223428
LOC107986539	125.0859943	-1.070879005	0.455353899	-2.351751039	0.018685276	0.208485792
PRKXP1	162.8140529	-1.070538408	0.514352588	-2.081331818	0.037403545	0.261407382
HERC2P5	53.28015712	-1.070522464	0.512229515	-2.089927331	0.036624328	0.259277126
LOC101929172	39.29203205	-1.070323132	0.533674907	-2.005571401	0.044901996	0.277247901
LOC124901395	51.10003537	-1.069934645	0.484927193	-2.20638203	0.027357262	0.234021149
LOC102723753	48.44943456	-1.069371926	0.45918117	-2.328867116	0.019866106	0.212262566
CRIM1	855.7211942	-1.068859622	0.318897635	-3.351732671	0.000803075	0.068160828
PSMD6	59.0733981	-1.068113586	0.435009069	-2.455382341	0.014073481	0.188559276
DDX18	93.98278545	-1.067609414	0.385895369	-2.766577423	0.005664813	0.140726132
NUP50	75.47694218	-1.067493139	0.44981185	-2.373199238	0.017634749	0.203198067
LOC105374399	51.48092371	-1.067448196	0.520474683	-2.050912814	0.040275438	0.267921487
IFIH1	210.3617436	-1.067394293	0.345777801	-3.086937014	0.002022304	0.106833829
[truncated: 924 more rows]
